# Supplementary material for: iSuc-PseAAC: predicting lysine succinylation in proteins by incorporating peptide position-specific propensity
Source: Sci Rep. 2015 Jun 18;5:10184. doi: 10.1038/srep10184 (PMC4471726; doi:10.1038/srep10184)
Supplement: Supplementary Material S1 [file srep10184-s1.xls]

## Sheet: Sheet1
Supp1. Positive benchmark dataset contains 1167 succinylation lysine fragments in 896 non-homo proteins. The protein sequences were derived from Uniprot database.
AC	Position	Fragments
B1XA46	100	REYRVAIKGPLTTPV
B1XA46	242	KFTEGAFKDWGYQLA
B1XB26	62	YAEGYPGKRYYGGCE
B1XB26	242	RGGLILAKGGSEELY
B1XB26	250	GGSEELYKKLNSAVF
B1XB26	277	AGKAVALKEAMEPEF
B1XB26	293	TYQQQVAKNAKAMVE
B1XB26	331	VDKNLTGKEADAALG
B1XB26	346	RANITVNKNSVPNDP
B1XB26	354	NSVPNDPKSPFVTSG
B1XGN9	115	KHITAGAKKVVMTGP
B1XGN9	124	VVMTGPSKDNTPMFV
B1XGN9	132	DNTPMFVKGANFDKY
B1XGN9	192	TVDGPSHKDWRGGRG
B1XGN9	213	PSSTGAAKAVGKVLP
B1XGN9	217	GAAKAVGKVLPELNG
B1XGN9	225	VLPELNGKLTGMAFR
B1XGN9	249	DLTVRLEKAATYEQI
B1XGN9	257	AATYEQIKAAVKAAA
B1XGN9	261	EQIKAAVKAAAEGEM
B1XGN9	331	DLIAHISKXXXXXXX
B1XEK8	9	SKIFDFVKPGVITGD
B1XEK8	72	GASFIAGKGVKSDVP
B1XEK8	115	HTDHCAKKLLPWIDG
B1XEK8	231	GNVHGVYKPGNVVLT
B1XEK8	251	DSQEYVSKKHNLPHN
B1XEK8	319	QGQLGNPKGEDQPNK
B1XEK8	326	KGEDQPNKKYYDPRV
B1XEK8	348	SMIARLEKAFQELNA
B1XBY2	38	AITTVLAKTYGGAAR
B1XBY2	177	IVRGSALKALEGDAE
B1XBY2	249	EVEIVGIKETQKSTC
B1XBY2	253	VGIKETQKSTCTGVE
B1XBY2	295	ERGQVLAKPGTIKPH
B1XBY2	314	SEVYILSKDEGGRHT
B1X843	63	DKVMEGVKLENRTHA
B1X843	107	LQTEAPLKRALIPFG
B1X843	117	LIPFGGIKMIEGSCK
B1X843	124	KMIEGSCKAYNRELD
B1X843	195	YGIDYLMKDKLAQFT
B1X843	454	INGGVDEKLKMQVGP
B1X843	467	GPKSEPIKGDVLNYD
B1X843	654	ASLTSVAKLPFAYAK
B1XBY6	105	EDLADQIKKGEMNFD
B1XBY6	154	PNVAEAVKNAKAGQV
B1XBY6	186	DFDADKLKENLEALL
B1XBY6	197	EALLVALKKAKPTQA
B1XBD9	70	QNTLFAIKRLIGRRF
B1XBD9	245	NYLVEEFKKDQGIDL
B1XBD9	246	YLVEEFKKDQGIDLR
B1XBD9	304	NIKVTRAKLESLVED
B1XBD9	359	KVAEFFGKEPRKDVN
B1XBD9	502	KEQKITIKASSGLNE
B1XBD9	528	ANAEADRKFEELVQT
B1XBD9	587	DKAAIEAKMQELAQV
B1XDP7	51	FGAPTITKDGVSVAR
B1XDP7	117	GMNPMDLKRGIDKAV
B1XDP7	321	LEDLGQAKRVVINKD
B1XDP7	390	AATEVEMKEKKARVE
B1XBY5	81	PPAAVLLKKAAGIKS
B1X6H1	38	ANRVTQVKDLANDGY
B1XD38	115	RQSIKRLKDLETQSQ
B1XDP6	34	LTGSAAAKSTRGEVL
B1XDV3	71	AANARAEKINALETV
B1XDV3	112	AAGVEVAKSEVRLPN
P00366	84	GASIVEDKLVEDLKT
P00366	110	RSILRIIKPCNHVLS
P00366	162	DVSVDEVKALASLMT
P00366	363	GTILGFPKAKIYEGS
P00366	415	PTTPEADKIFLERNI
P00366	457	SYGRLTFKYERDSNY
P00366	503	RISGASEKDIVHSGL
P00366	527	QIMRTAMKYNLGLDL
P00366	545	AYVNAIEKVFRVYNE
P00346	239	EAGTEVVKAKAGAGS
P00346	301	LGKKGIEKNLGIGKI
P00889	76	YGGMRGMKGLVYETS
Q93077	96	RNDEELNKLLGRVTI
Q5QNW6	35	KKRKRSRKESYSVYV
Q5QNW6	117	HAVSEGTKAVTKYTS
Q5QNW6	121	EGTKAVTKYTSSKXX
Q71DI3	15	ARKSTGGKAPRKQLA
Q71DI3	57	REIRRYQKSTELLIR
Q71DI3	80	REIAQDFKTDLRFQS
Q71DI3	123	KRVTIMPKDIQLARR
P62805	32	DNIQGITKPAIRRLA
P62805	78	VTYTEHAKRKTVTAM
P62805	92	MDVVYALKRQGRTLY
P04912	14	GKAGSAAKASQSRSA
P04912	22	ASQSRSAKAGLTFPV
P02294	50	SYIYKVLKQTHPDTG
Q4AB57	36	RIHRLLRKGNYAERV
P84040	80	YTEHAKRKTVTAMDV
P10853	109	LLPGELAKHAVSEGT
P10853	6	XXMPEPAKSAPAPKK
H3BJC6	4	XXXXMALKQISSNRC
P25688	10	HYHDNYGKNDEVEFV
P25688	277	SKMGLINKEEVLLPL
P25688	80	NTVHVLAKLRGIRNI
P08228	10	MKAVCVLKGDGPVQG
P08228	123	RTMVVHEKQDDLGKG
P30115	195	VSNLPTVKKFLQPGS
P30115	138	RYFPAFEKVLKSHGQ
D3YZQ9	42	KSKMATLKDQLIVNL
D3YZQ9	51	QLIVNLLKEEQAPQN
D3YZQ9	163	FIIPNIVKYSPHCKL
D3YZQ9	118	TPKIVSSKDYCVTAN
D3YZQ9	155	QRNVNIFKFIIPNIV
D3YZQ9	113	SLFLKTPKIVSSKDY
D6RHN4	5	XXXMGSWKTGQSYLA
D6RHN4	17	YLAAGLLKNQVAVVT
A2AL20	13	DPASDQMKQWKEQRA
A2AL20	129	FIQKKAVKNFTDVHP
A2AL20	125	DAQLFIQKKAVKNFT
A2AL20	171	AGSHMAAKGKANLXX
M0QWU8	8	MSQAEFDKAAEEVKR
Q9QUH0	9	AQEFVNCKIQSGKVV
Q9DCC7	178	DAAHPQFKEIQKILK
P97807	112	QEYGLDPKIASAIMK
P97807	119	KIASAIMKAADEVAE
P97807	220	DALSAKSKEFAQVIK
P97807	77	VRSTMNFKIGGATER
P97807	58	FDTFGELKVPTDKYY
P97807	63	ELKVPTDKYYGAQTV
P97807	210	VLLPGLQKLHDALSA
P35486	244	AASTDYYKRGDFIPG
P35486	83	LKADQLYKQKIIRGF
P35486	63	LTREDGLKYYRMMQT
P35486	385	RGANQWIKFKSVSXX
P35486	77	TVRRMELKADQLYKQ
P35486	321	SDPIMLLKDRMVNSN
P35486	277	AAYCRSGKGPILMEL
P35486	313	EIQEVRSKSDPIMLL
P07724	588	TCCKAADKDTCFSTE
P07724	543	DICTLPEKEKQIKKQ
P07724	229	MKCSSMQKFGERAFK
P07724	223	SSVRQRMKCSSMQKF
P07724	460	NLGRVGTKCCTLPED
E9Q8F4	117	GAQIQGMKEVLASDL
E9Q8F4	294	GYAKEMSKEFIEAEM
E9Q8F4	70	KEIFQNEKRVALSPA
E9Q8F4	171	LNKLSERKTTVLAMD
D6RFD7	30	QHSKAAHKQEPGLGF
D3Z7X0	478	LMDVAGNKAAALEMA
D3Z7X0	535	RLGDDQLKVAKMELK
D3Z7X0	439	MSRTAFGKPLVEQGT
F6RAZ3	225	TWRAAMLKDNKKPFT
F6RAZ3	65	LYLGPILKFGSAQQK
Q99J08	393	PDKAAEEKMNQQGAD
Q99J08	253	TDPDGNPKCKSKINY
Q99J08	51	ARSFDLQKSEAMLRK
Q99J08	257	GNPKCKSKINYGGDI
Q99J08	11	RVGDLSPKQEEALAK
Q8BWT1	209	EMAPIEVKTKKGKQT
Q8BWT1	211	APIEVKTKKGKQTMQ
Q8BWT1	312	KKAGLSLKDMDLIDV
Q8BWT1	137	RNVRFGTKFGLDLKL
Q8BWT1	13	GVFIVAAKRTPFGAY
Q8BWT1	212	PIEVKTKKGKQTMQV
Q8BWT1	214	EVKTKKGKQTMQVDE
Q8BWT1	158	GLTDQHVKLPMGMTA
Q8BWT1	171	TAENLAAKYNISRED
Q8BWT1	234	TTLEQLQKLPSVFKK
Q8BWT1	191	LQSQQRWKAANEAGY
Q9CR57	189	AQKAAGQKAAPPAKG
Q9CR57	85	EKADINTKWAATRWA
P17182	335	IAKAASEKSCNCLLL
P17182	420	IEEELGSKAKFAGRS
P17182	228	KEALELLKTAIAKAG
P02088	18	AVSCLWGKVNSDEVG
P09411	48	KAAVPSIKFCLDNGA
P09411	6	XXMSLSNKLTLDKLD
P09411	191	KAGGFLMKKELNYFA
P09411	192	AGGFLMKKELNYFAK
P09411	11	SNKLTLDKLDVKGKR
P09411	91	ELKSLLGKDVLFLKD
P09411	361	SLMDEVVKATSRGCI
Q9DC50	406	STFTSFGKKLTKEEA
Q9DC50	181	DSIMNYFKTESEGHC
Q9DC50	40	KKYLESVKPFANEDE
Q91YY4	133	QLIRAAVKFLDTDTI
P51660	139	RAAWDHMKKQNYGRI
P51660	275	AVRDNWEKICDFSNA
P51660	46	NDLGGDFKGIGKGSS
P51660	662	KGGTVAAKWTIDLKS
P51660	724	GNIMLSQKLQMILKD
P51660	57	KGSSAADKVVAEIRR
P51660	355	LGVGASVKNPKDLKF
P51660	578	TLQTEMWKEGNRIHF
P51660	423	LPRSGELKCEAVIAD
P01942	41	FASFPTTKTYFPHFD
P01942	8	MVLSGEDKSNIKAAW
D3Z636	68	IPLKADCKEEHDIPR
D3Z636	254	FAFNGEFKNKAFALD
D3Z636	256	FNGEFKNKAFALDVI
D3Z636	246	PDGKPENKFAFNGEF
D3Z636	100	IPRWTNAKMEIATEE
P56480	264	NLKDATSKVALVYGQ
P56480	124	EGLVRGQKVLDSGAP
P56480	133	LDSGAPIKIPVGPET
P56480	198	DLLAPYAKGGKIGLF
P32020	511	LLALMTGKMNPQSAF
P32020	470	VKDGPGGKEATWVVD
P32020	479	ATWVVDVKNGKGSVL
P32020	341	GDNTYGGKWVINPSG
P32020	491	SVLPNSDKKADCTIT
P32020	462	IGGIFAFKVKDGPGG
P32020	492	VLPNSDKKADCTITM
P32020	454	EGEQFVKKIGGIFAF
P32020	443	VFKEIEKKLEEEGEQ
P32020	453	EEGEQFVKKIGGIFA
P32020	524	AFFQGKLKIAGNMGL
P32020	522	QSAFFQGKLKIAGNM
P32020	274	FEEKSIIKVVGYDMS
P32020	432	SSAGDGFKANLVFKE
P32020	464	GIFAFKVKDGPGGKE
P32020	282	VVGYDMSKEAARRCY
A2BGI8	19	LFADVVPKTAENFRQ
D3YVC1	58	RGGKAEDKEWIPVTK
G3UYH1	54	WHDAVSKKTFPTVNP
Q99J39	167	LLEAQALKLVEGPHV
Q99J39	221	CEAVHPVKNWMDMKR
Q99J39	346	GLLNVQGKEHGRNEL
P50544	72	KPARAESKSFAVGMF
Q9WVM8	263	IRADTFSKTVSSGLR
Q9WVM8	69	RFEDDLIKRALQYSP
Q9WVM8	367	VKGISDTKQLIEEKA
Q9WVM8	172	GIIPEGLKKILSQWK
Q9WVM8	327	DRTIDFYKNQRDSIL
Q9WVM8	28	TTADILSKAPKTLIS
Q8C196	522	NCGVELFKRGVLKEY
Q8C196	119	RDELGLNKYMESDGI
Q8C196	1444	NLPNNNTKFVHDNYV
Q8C196	889	RDILNMDKTLKGLNS
Q8C196	458	AMKEENVKTVLMNPN
Q8C196	915	KEIGFSDKQISKCLG
Q8C196	612	TLIDLGTKAFAMTNQ
Q8C196	1183	VEMDAVGKEGRVISH
Q8C196	1232	DATRKIAKAFAISGP
Q8C196	575	ESMEDALKAADTIGY
Q8C196	793	SRIGSSMKSVGEVMA
Q8C196	1360	TGFKIPQKGILIGIQ
Q8C196	841	PANLDLKKELSEPSS
Q8C196	287	KILESDRKEPLFGIS
Q8C196	400	SFFSLIKKGKGTTIT
Q8C196	402	FSLIKKGKGTTITSV
Q8C196	307	TGLAAGAKSYKMSMA
Q8C196	1479	LFAEAVQKSRTVDSK
Q8C196	560	KLNEINEKIAPSFAV
Q8C196	831	TPRLPMNKEWPANLD
Q8C196	875	VRLTSIDKWFLYKMR
Q8C196	57	LEDGTKMKGYSFGHP
Q8C196	1074	PLYKNGVKIMGTSPL
Q8C196	757	IKNVVSGKTSACFEP
Q8C196	919	FSDKQISKCLGLTEA
Q8C196	603	GSGICPNKETLIDLG
Q8C196	1269	RSFPFVSKTLGVDFI
Q8C196	157	GQWLQEEKVPAIYGV
Q8C196	55	IVLEDGTKMKGYSFG
Q8C196	1471	LTNFQVTKLFAEAVQ
Q8C196	892	LNMDKTLKGLNSDSV
Q8C196	1486	KSRTVDSKSLFHYRQ
Q8C196	214	KDVKVFGKGNPTKVV
Q8C196	1291	IGESIDEKRLPTLEQ
Q8C196	1168	EHPVVLTKFVEGARE
F6T930	30	FAAGADIKEMQNRTF
F6T930	183	GMTAFVEKRKANFKD
F6T930	44	FQDCYSSKFLSHWDH
Q9JJL8	337	RAETDTGKEPWGLYR
Q9JJL8	195	VVRVVGEKPAFSFQP
P48962	272	EGANAFFKGAWSNVL
P48962	43	LQVQHASKQISAEKQ
P48962	92	QALNFAFKDKYKQIF
P48962	166	DCLTKIFKSDGLKGL
P48962	63	DCVVRIPKEQGFLSF
P48962	245	MMMQSGRKGADIMYT
P51174	81	PHHTEWEKAGEVSRE
P51174	165	IPQMTAGKCIGAIAM
P51174	66	IFRESVRKFFQEEVI
P51174	42	RLETPSAKKLTDVGI
P51174	279	ALLGEENKGFYYLMQ
P51174	240	FLVENGMKGFIKGRK
P45952	69	PVAPEYDKSGEYPFP
P45952	271	IGEGAGFKIAMGAFD
P45952	179	IKTKAEKKGDEYVIN
P45952	79	EYPFPLIKRAWELGL
P45952	212	ARSNPDPKVPASKAF
P45952	217	DPKVPASKAFTGFIV
P45952	259	FEDVRVPKENVLIGE
Q8K2B3	250	SIHRIRAKNTVIATG
Q8K2B3	498	ESVMNLDKLRFADGS
Q8K2B3	547	SQLYGDLKHLKTFDR
Q8K2B3	167	FSRTEDGKIYQRAFG
Q8K2B3	636	YVDIKTGKVTLEYRP
Q8K2B3	615	KPIQGQQKKPFGEHW
Q8K2B3	538	VLQEGCEKISQLYGD
Q8K2B3	335	ERYAPVAKDLASRDV
Q9CQ69	33	AFPSYFSKGIPNVLR
E0CX19	220	THFVDSEKLRVLEEE
E0CX19	256	KSKMDQDKSIIFEEH
E0CX19	54	VITLNRPKFLNALSL
E0CX19	249	VLESYHAKSKMDQDK
Q61425	95	AGDEFVEKTLSCLST
Q61425	241	HERGDASKEDIDTAM
Q61425	212	GKHPVSCKDTPGFIV
Q61425	81	LKRMAKKKFTENPKA
Q61425	80	SLKRMAKKKFTENPK
Q61425	202	ESLVDFCKTLGKHPV
Q61425	206	DFCKTLGKHPVSCKD
Q61425	125	EAIVENLKLKNELFQ
D3Z0K8	337	AGISTNPKNQKIIVD
D3Z0K8	175	RGVDKGGKATLLSAE
D3Z0K8	79	EPSPRGTKWGLGGTC
D3Z0K8	329	TRTLNLEKAGISTNP
D3Z0K8	158	KVKYFNIKASFVDEH
Q78IK2	16	QFQFTGIKKYFNSYT
Q99K67	93	ACLILGVKRPPEEKL
Q99K67	707	YPNRDSIKYAEIYGI
Q99K67	761	EANPLTWKQLLCDLV
Q99K67	253	HELREVSKTGDLRKV
Q99K67	732	LRYKGYSKALNGFVK
Q99K67	138	IRLIDYEKMVDHRGS
Q99K67	780	SSPCEKLKEVVFTKL
Q99K67	333	QSLLVPVKSSVVPVE
Q99K67	778	SRSSPCEKLKEVVFT
Q99K67	286	YDPVEYEKYPERYTS
Q61176	39	RKAGLLEKLKETEYD
Q61176	41	AGLLEKLKETEYDVR
Q61176	17	IIGAPFSKGQPRGGV
Q8BMS1	214	IRADRAKKMGLVDQL
Q8BMS1	350	YNGQVLCKKNKFGAP
Q8BMS1	436	LIGQLDYKGFEKADM
Q8BMS1	334	FGELALTKESKALMG
Q8BMS1	644	YIYQEGSKNKSLNSE
Q8BMS1	569	LQEGVDPKKLDALTT
Q8BMS1	166	RIATKDRKTVLGVPE
Q8BMS1	664	ANLRLPAKPEVSSDE
Q8BMS1	129	EGQRMFEKLEKSPKP
Q8BMS1	230	EPLGPGIKSPEERTI
Q8BMS1	516	LEIITTDKTSKDTTA
Q8BMS1	353	QVLCKKNKFGAPQKN
Q8BMS1	646	YQEGSKNKSLNSEMD
Q8BMS1	295	EKVKKQTKGLYPAPL
Q8BMS1	46	THINYGVKGDVAVIR
Q8BMS1	505	HYFSPVDKMQLLEII
Q8BMS1	460	GVKHKVLKEVESVTP
Q8BMS1	390	KGLKTLLKDTTVTGL
D6RIL6	193	VDRAGTFKLVFTPKD
D6RIL6	106	DSALATQKYSVAVKC
D6RIL6	155	FREPIICKNIPRLVP
D6RIL6	80	PHVDVQLKYFDLGLP
D6RIL6	166	RLVPGWTKPITIGRH
P26443	477	VQESLERKFGKHGGT
P26443	480	SLERKFGKHGGTIPV
P26443	90	DKLVEDLKTRESEEQ
P26443	147	SQHRTPCKGGIRYST
Q9DCM2	158	QAQHFLEKISTQQVK
Q9DCM2	144	SILAAAVKAGMSTAQ
Q9DCM2	93	DFFGETVKKGSINAM
Q9DCM2	74	FKEIPLLKQFFQVPL
Q9DCM2	116	EQPEMLEKVSREIWM
Q9DCM2	165	KISTQQVKNKLIENT
Q9DCM2	167	STQQVKNKLIENTDA
Q9DCM2	49	TLIAGIMKDSGNQPP
Q9DCM2	193	TVAHVDGKTYMLFGS
Q9DCM2	36	YQHLWNIKLQLRPTL
H3BJQ7	145	RAHQAEGKVRLLADP
P19783	60	TMLSASQKALKEKEK
D3Z4U1	45	YVEEVPWKRFEKNGI
D3Z4U1	147	VRDIVLQKFAGPYDK
D3Z4U1	112	FTTLPEVKDRCFATQ
D3Z4U1	154	KFAGPYDKGEYSPSV
B1ASE2	85	KIPVPEDKYTALVDQ
B1ASE2	72	GLVDDFEKKYNALKI
B1ASE2	117	LRIQEYEKQLEKMRN
B1ASE2	78	EKKYNALKIPVPEDK
Q9QYR9	447	QLQTFFHKQLGSKSX
P12710	36	IQKGKDIKGVSEIVH
P12710	49	VHEGKKIKLTITYGP
P12710	96	NKMVTTFKGIKSVTE
P12710	121	TLGDIVYKRVSKRIX
Q91XE0	167	PKAIDQDKFKLSSLD
Q91XE0	169	AIDQDKFKLSSLDVV
Q91XE0	141	YVSSETIKKLFPSLL
Q91XE0	16	QMLQMLEKSLRKYLP
Q91XE0	142	VSSETIKKLFPSLLD
Q91XE0	256	SQDQIMTKRGYPVYS
Q91XE0	159	NLSTGSGKPKAIDQD
Q91XE0	161	STGSGKPKAIDQDKF
Q91XE0	127	SIQSFQIKHSENILY
D3Z106	179	ASECPDLKTKLVVSD
D3Z106	507	KELQHHVKSVTAPYK
D3Z106	352	PEEYEQWKQRTGLSI
D3Z106	474	AVVSSPDKDRGEVVK
D3Z106	200	LDFCSLIKSASPDHT
D3Z106	233	TGYPKMAKHNQGLAF
D3Z106	324	YRMVLQQKTSNLRFP
D3Z106	514	KSVTAPYKYPRKVEF
Q3UUI3	89	QTLFVDSKFKKEEQM
Q3UUI3	197	LQKIEGRKLFVSCTI
Q3UUI3	46	LPNPSWTKDLRLLFD
Q3UUI3	57	LLFDQFMKKCEDGSW
Q99KI0	689	GGRAIITKSFARIHE
Q99KI0	144	EKDLRRAKDINQEVY
Q99KI0	31	SVLCQRAKVAMSHFE
Q99KI0	411	LAHGLKCKSQFTITP
Q99KI0	605	SAAGPWLKFRGHLDN
Q99KI0	736	LKDFAPGKPLKCVIK
Q99KI0	628	AINIENGKANSVRNA
Q99KI0	591	ILIKVKGKCTTDHIS
Q99KI0	723	NKIHPVDKLTIQGLK
Q99KI0	730	KLTIQGLKDFAPGKP
Q99KI0	549	DTYQHPPKDSSGQRV
Q99KI0	138	EAQVGGEKDLRRAKD
Q99KI0	233	CPKVIGVKLTGSLSG
Q99KI0	577	PFDKWDGKDLEDLQI
Q99KI0	50	IRYDLLEKNINIVRK
Q99KI0	228	PWELKCPKVIGVKLT
Q99KI0	401	GRSAAVAKQALAHGL
P28474	233	KDKFAKAKEFGASEC
Q8BJ64	507	IDAFVRAKADSAYHP
Q8BJ64	438	ATSVGWLKLRSANPR
Q8BJ64	498	GSHVQSDKEIDAFVR
Q8BJ64	486	ALAPFRGKELQPGSH
P00329	340	VADFMAKKFPLDPLI
P26043	83	LQFKFRAKFFPEDVS
Q8BWF0	347	IHDSFVTKFAEAMKK
Q8BWF0	114	ERSLLLRKWYDLMIQ
Q8BWF0	390	QVNDAVAKGATVVTG
Q8BWF0	123	YDLMIQNKDDLAKII
P34914	176	LLDTLKAKPNEVVFL
P34914	371	DPDVSPMKVIRSIPV
P34914	55	GPTEQLMKGKITFSQ
P34914	504	VLRPEMSKNMEKWIP
P34914	57	TEQLMKGKITFSQWV
P34914	454	EFYIQQFKKTGFRGP
P34914	508	EMSKNMEKWIPFLKR
O08749	430	FAANSRAKTNADTDG
O08749	104	YYHMAHGKDFASRGI
O08749	143	GGIAHLFKQNKVVHV
O08749	277	FKFKLNTKVTGATKK
O08749	420	GIEFKIGKFPFAANS
O08749	122	EVRLNLEKMMEQKHS
O08749	166	KNQVTATKADGSTQV
O08749	334	LGIELDPKGRIPVNN
O08749	410	GKSEEQLKEEGIEFK
O08749	155	VHVNGFGKITGKNQV
D3YZC0	61	PKEKTFDKILIANRG
D3YZC0	140	PGFDGVVKDADEAVR
P24270	98	ITRYSKAKVFEHIGK
P24270	221	GYGSHTFKLVNADGE
P24270	430	VQCAVDVKRFNSANE
P24270	449	QVRTFYTKVLNEEER
F7CFA5	54	PKELEDFKLQHGSIL
E9PUY9	57	LDFVNKAKWDAWNAL
E9PUY9	27	KDPGNEVKLRLYALY
E9PUY9	126	TFNRPTKKNAISFQM
E9PUY9	35	LRLYALYKQATEGPC
E9PUY9	46	EGPCNMPKPGMLDFV
D3Z563	53	AMKTYVEKVDELKKK
D3Z563	37	AKWDSWNKLKGTSKE
B1AWZ5	105	AVRKALAKDKEWQER
B1AWZ5	48	TYFLKPSKTNEFLEN
B1AWZ5	57	NEFLENFKNSVHLRT
B1AWZ5	45	EFRTYFLKPSKTNEF
E9PWY6	323	IIQSMAAKTRRFRSK
E9PWY6	42	IRGAGTWKSERVITS
D3Z4M7	75	ETCGGDLKQAEDWLH
D3Z4M7	64	GYSFVNCKKALETCG
Q9CZU6	193	AEGMNRAKYWELIYE
Q9CZU6	375	LPKDPMFKLVAQLYK
Q9CZU6	327	GKDVSDEKLRDYIWN
Q9CZU6	393	NILLEQGKAKNPWPN
Q9CZU6	450	GFPLERPKSMSTDGL
Q9CZU6	57	TFKQQHGKTVVGQIT
Q99JY0	333	RALAMGYKPKAYLRD
Q99JY0	202	QRLSLLSKFRLNFLS
Q99JY0	189	KMMLDLNKAKTLGQR
Q99KR7	189	KIESFGSKSGKTSKK
Q99KR7	166	KTDWLDGKHVVFGHV
P19157	128	KALPGHLKPFETLLS
P19157	82	RSLGLYGKNQREAAQ
Q9EQI8	246	GDFVQAGKKSRHVWA
Q9EQI8	217	HYKFKFPKAIQTESD
Q91Y97	330	ATQEAFMKRAMANCQ
Q9DBM2	274	QYAFFAEKSANKWST
Q9DBM2	189	FAQTVIGKPIEPRRI
Q9DBM2	579	KGWYQYDKPLGRIHK
Q9DBM2	586	KPLGRIHKPDPWLSE
Q9DBM2	386	EDMNLKKKVFAELSA
Q9DBM2	705	AQGSPPLKEWQSLAG
Q9DBM2	38	EVRNGLQKASLDHTV
Q9DBM2	278	FAEKSANKWSTPSGA
Q9DBM2	181	DPVEEAIKFAQTVIG
Q9DBM2	572	RFGQKTGKGWYQYDK
Q9DBM2	288	TPSGASWKTASAQPV
M0QWP3	183	THAPLVDKFWQFGGN
D3Z6F5	255	EYFRDNGKHALIIYD
D3Z6F5	117	GKGPIGSKTRRRVGL
D3Z6F5	448	GVRGYLDKLEPSKIT
D3Z6F5	481	GNIRSDGKISEQSDA
D3Z6F5	180	IDTIINQKRFNDGTD
B2RQC6	1325	TIGSYKNKSELLPTV
P52196	14	YRALVSTKWLAESIR
P52196	224	LTKDGFEKSPEELRA
P52196	154	RPEPAVFKATLNLSL
P52196	175	VLENLQSKRFQLVDS
P52196	293	ETRVSQGKSGKAXXX
Q9QXX4	485	LGFFGIYKGAKACFL
P56382	28	KAVRDALKTEFKANA
P56382	32	DALKTEFKANAEKTS
P08249	185	NTFVAELKGLDPARV
P08249	78	IETRANVKGYLGPEQ
P08249	281	ECSFVQSKETECTYF
P08249	296	STPLLLGKKGLEKNL
P08249	269	LVDAMNGKEGVVECS
P08249	91	EQLPDCLKGCDVVVI
P08249	314	KITPFEEKMIAEAIP
P08249	335	KKGEDFVKNMKXXXX
P08249	215	LISQCTPKVDFPQDQ
P08249	165	HGVYNPNKIFGVTTL
D3YWM4	107	YGFLSENKEFAKRLA
Q9DB15	153	VKLIKEIKNYVQGIN
Q99LC5	203	ISEWLDQKLTKSDRP
Q99LC5	59	SCLVAGTKCDKVVQD
Q99LC5	232	LKSGENFKLLYDLAD
Q99LC5	301	KTIVAINKDPEAPIF
Q99LC5	75	CKVAGVAKVLVAQHD
Q99LC5	85	VAQHDAYKGLLPEEL
Q99LC5	69	KVVQDLCKVAGVAKV
Q61941	331	KAPVLFSKEMIESMK
Q61941	1079	TCDALQAKVRESYQK
P38647	360	GIVTDLIKRTIAPCQ
P38647	138	PEVQKDTKNVPFKIV
P38647	300	ETGVDLTKDNMALQR
P38647	394	GGMTRMPKVQQTVQD
P38647	206	DSQRQATKDAGQISG
P38647	368	RTIAPCQKAMQDAEV
P38647	135	YDDPEVQKDTKNVPF
P38647	288	ALLRHIVKEFKRETG
Q9JHI5	76	IDQTNDFKNLREFWK
Q9JHI5	316	VREAFGQKIGQFQLM
Q9JHI5	239	MPGFSTSKKLDKLGM
Q9JHI5	260	ELVFEDCKVPAANVL
Q9JHI5	56	QLRHTISKFLQENLA
Q5FW57	270	NHTEQTNKVIQKMSH
P05202	73	AYRDDNGKPYVLPSV
P05202	404	EFSVYMTKDGRISVA
P05202	234	KEIASVVKKKNLFAF
P05202	338	LTSPDLRKQWLQEVK
P05202	90	AEAQIAAKNLDKEYL
P05202	396	EQVERLTKEFSVYMT
P05202	363	TQLVSNLKKEGSSHN
P05202	185	GYRYYDPKTCGFDFS
Q8VCW8	531	ELEDFFLKHPQVQEA
Q8VCW8	179	CKGIVFPKQFKTQQY
Q8VCW8	478	GYWGEPQKTFETVGQ
Q8VCW8	182	IVFPKQFKTQQYYDI
Q8VCW8	599	YPLTISGKIQKFKLR
Q8VCW8	340	SPSFNGKKALEAISR
D3Z0E6	189	VFASPGCKKWDTCAP
Q8CHT0	129	DRAQVFLKAADMLSG
Q8CHT0	461	VYVYPDDKYRETLQL
Q8CHT0	551	QVIKETHKPLGDWRY
Q8CHT0	113	DAALAARKEWDLKPM
Q8CHT0	357	CSRLYVPKSLWPQIK
Q8CHT0	346	AFEYGGQKCSACSRL
H3BL62	140	DDRLLIEKFIDNPRH
E9PWN2	479	PVLIRASKQWFVNIT
E9PWN2	74	PQTSFPMKLLGRQQS
E9PWN2	667	EKGEKMSKSLGNVIN
E9PWN2	194	FAQAAIEKQKSAFVR
E9PWN2	56	DSPQSSSKGGRYRDT
E9PWN2	241	GLVYRSYKPVYWSPS
E9PWN2	500	KESLKTVKFIPGAAL
P42125	275	ISKDSIQKSLHMYLE
P42125	270	NFTSFISKDSIQKSL
P42125	71	EFTISLEKLENDKSI
P42125	283	SLHMYLEKLKQKKGX
P42125	222	PEDQVHSKARSVMTK
P42125	158	RVMADNPKYTIGLNE
A2AQY8	363	ATLQAMDKRLCSWKG
Q3TCD4	273	CSSYTFPKMMGSAKA
B1AR13	65	RLELVAGKTYRWCVC
B1AR13	96	RTGLSPLKFKAQETR
Q9CQ62	106	TAEEISSKTGNKVHA
Q9CQ62	49	KFFQPVLKPMLPPDA
Q9CQ62	97	SRNIDVLKATAEEIS
Q9CQ62	73	GGGTGLGKAMTTFLS
Q99LB2	93	GIVCHVGKAEDREKL
Q99LB2	235	KAREDFIKEAMQIRR
Q99LB2	228	SSVLWEEKAREDFIK
Q99LB2	106	KLITTALKRHQGIDI
Q8K411	942	GKAVDWAKSGKFTQQ
Q8K411	770	RKLPRIKKYLLNCDN
Q8K411	848	LVTDPTFKPCQMKTH
Q8K411	1026	ILGPENSKIAKDPSW
Q9WTP7	189	PVLQYYQKKGVLETF
Q9WTP7	34	ITKHFELKHLSSGDL
Q9WTP7	29	TVSSRITKHFELKHL
Q9WTP7	57	TEIGVLAKTFIDQGK
Q9WTP7	64	KTFIDQGKLIPDDVM
Q91ZA3	509	DVYPDGFKGHTLTLS
Q91ZA3	492	IINTRFVKGDISTKF
Q91ZA3	381	KGYPLRHKQEDIPIS
Q8QZS1	300	EQMKVINKMSPTSLK
O35459	111	VVVSGAGKMFTSGID
A2AH52	174	KRLMSLGKAYGIESH
A2AH52	38	EARPTTEKSVPYQRT
E9Q1J7	101	DFGMAADKNKFPGDS
E9Q1J7	454	AQAEYVEKFANPFPA
E9Q1J7	103	GMAADKNKFPGDSVV
O09174	269	DWPEMKKKFADVFAK
O09174	100	TLLQDNPKLIYARLS
O09174	117	GQSGIFSKVAGHDIN
O09174	57	RSLALDLKRSQGVTV
O09174	204	TQPMGLWKQPRGQNI
P62075	53	CFRKCIGKPGGSLDN
P63038	462	KPANEDQKIGIEIIK
P63038	455	IPALDSLKPANEDQK
P63038	236	INTSKGQKCEFQDAY
P63038	250	YVLLSEKKISSVQSI
P63038	202	RKGVITVKDGKTLND
P63038	292	TLVLNRLKVGLQVVA
P63038	218	LEIIEGMKFDRGYIS
P63038	352	VGEVIVTKDDAMLLK
P63038	233	PYFINTSKGQKCEFQ
B1AR28	174	GILLYGTKAQREKYL
B1AR28	106	AKNDALEKVEDDTLQ
B1AR28	618	RNFRSISKAMVENGG
G3UYY1	14	TLWASHEKMLSQPLK
P29758	392	TKDCDAWKVCLRLRD
P29758	386	AIVIRETKDCDAWKV
P29758	107	AMKSQVDKLTLTSRA
Q8R164	184	QGIRDVSKWSEKARK
Q8R164	260	DFLLQHVKGSRLHLM
Q8R164	191	KWSEKARKPLEALYG
Q8R164	271	LHLMPEGKHNLHLRF
Q8R164	74	PGMLGSGKTDFAPQL
P51881	155	AGAEREFKGLGDCLV
P51881	105	IFLGGVDKRTQFWRY
A2A8E8	193	DELFTDTKARHLLVL
O55137	42	RSVLRDEKGALFRAH
Q91X34	350	QLMKNGKKNWTLLSY
Q91X34	346	QAIAQLMKNGKKNWT
Q07417	51	TCRDFAEKELVPIAA
Q07417	306	AFGAPLTKLQNIQFK
P09671	114	PKGGGEPKGELLEAI
Q99P30	178	IMHCFEYKDPETGVN
Q99P30	77	EVCFPGGKRDPVDTD
Q99P30	20	NNLIDDAKARLRKSD
Q99KR3	273	RKLEKDGKIFYTTTP
Q99KR3	282	FYTTTPVKKWKAVLX
Q9WVL0	177	VANAERFKVDLSPYP
P38060	48	RDGLQNEKSIVPTPV
P38060	179	LGCPYEGKVSPAKVA
P38060	137	VSELFTRKNANCSIE
Q9DBT9	40	PASPPEWKDRAETVI
Q9DBT9	250	FWAREVGKMIGLDHP
Q9DBT9	788	ESIWYKGKVVGNTTS
Q9DBT9	312	YESQEKMKLQASWVT
Q9DBT9	516	EPVGSEYKQVMQRVG
Q9DBT9	141	PVRVDEFKYQMTRTN
Q9DBT9	427	LDPNRYGKWTTTQYT
Q9DBT9	216	PAPVTSLKPRPDGTW
Q8QZT1	227	KEAWDAGKFASEITP
Q8QZT1	171	ATPYGGVKLEDLIVK
Q8QZT1	199	NCAENTAKKMNISRQ
Q8QZT1	178	KLEDLIVKDGLTDVY
Q8QZT1	260	YKRVDFSKVPKLKTV
Q8QZT1	263	VDFSKVPKLKTVFQK
Q8QZT1	335	YAVPKVLKYAGLKKE
D3Z2F2	191	NIISDAMKKVGRKGV
D3Z2F2	125	VLARSIAKEGFEKIS
D3Z2F2	72	EQSWGSPKVTKDGVT
E9QPD7	1097	VKDTQAMKEMHFHPK
A2CEK3	437	ILKDHWQKFGRNFFT
Q9QXF8	238	DGSPGFSKFRLSYYP
Q9QXF8	191	TGCAPPGKNIYYKSD
Q9QXF8	201	YYKSDLTKDITTSVL
Q99MR8	577	YDMQIDNKSFRVLGD
P54071	272	IFQEIFDKHYKTDFD
P54071	384	RGLEHRGKLDGNQDL
P54071	256	STKNTILKAYDGRFK
P54071	413	VESGAMTKDLAGCIH
B1AXW4	7	XMSSGNAKIGYPAPN
B1AXW4	93	AWINTPKKQGGLGPM
P10518	252	GADMLMVKPGLPYLD
P36552	371	DSYTPRDKLWQQLRR
Q9CPY7	79	NISGPPLKAGKTRTF
Q9CPY7	489	IAGVMTNKDEIPYLR
Q9D6R2	58	MKIFDAAKAPIQWEE
Q9D6R2	343	KDGKSLTKDLGGNAK
Q9D6R2	200	SNVTAVHKANIMRMS
Q99L13	296	QDSATSTKTPILLGS
Q99L13	78	PDVCKEFKEAGEQVA
Q99L13	140	TIDPSVSKELAKEVE
Q99L13	320	CSKGYSKKDFSSVFQ
Q99L13	241	LDPKLLAKILNMSSG
Q99L13	59	PMAKNLMKHGYPLIL
D3YVN7	234	RDPELGVKSVQKLLD
D3YVN7	88	LAEGGGAKFKKYEEI
Q99LP6	94	NLRQRSQKLVEEAKL
E9Q5T5	66	RDPVFNLKHLYFMTR
D3Z3B0	129	YINDGSWKGKGKTGX
Q99LB7	803	LAFTCKLKTSVPFLG
Q99LB7	392	ESFTPDHKPLMGEAP
Q99LB7	278	CAGVWASKVGRMAGV
O35386	108	MRDVALAKQDYMPSD
O35386	59	VLTLEQRKFYEENGF
O35386	231	KWEGGVNKMYHGIQD
P54869	473	QREQFYHKVNFSPPG
P54869	83	FNNVEAGKYTVGLGQ
P54869	342	LEAFRGLKLEETYTN
P54869	243	ENAYDFYKPNLASEY
P54869	350	LEETYTNKDVDKALL
P54869	327	FLSSSSDKQNNLYKG
P54869	447	SSVSDLPKRLDSRRR
P54869	256	EYPLVDGKLSIQCYL
P54869	221	VAMLIGPKAPLVLEQ
P54869	118	QRLMERTKLPWDAVG
Q3UNX5	67	DQWTNMEKAGKRLSN
Q9CZL5	120	HDCGGLTKRDVKLAQ
A2APS4	129	AGKEHMEKYGTKVEH
A2APS4	88	ERGSIGTKFSDRTTP
A2APS4	167	YSLEEVMKSKPVFDF
A2APS4	124	QMFGYAGKEHMEKYG
A2APS4	133	HMEKYGTKVEHFAKI
E9Q1G1	70	ETIGKAKKAWNIWAD
P11352	86	FGHQENGKNEEILNS
P11352	146	TALMTDPKYIIWSPV
P11352	95	EEILNSLKYVRPGGG
P11352	112	PNFTLFEKCEVNGEK
P09103	224	NFEGEITKEKLLDFI
P09103	202	FSKYQLDKDGVVLFK
P47199	298	GIEKGWVKPVIGSEY
Q9QXD1	453	QVARFLMKSYLQAQV
Q9CZS1	401	GERGFFIKPTVFGDV
Q9CZS1	416	QDGMRIAKEEIFGPV
Q9CZS1	366	QQGPQVDKEQFERIL
H7BWY3	447	YMLLKFAKLRDEFDI
Q9R0H0	89	PEEIMWFKKLHMVNF
Q9R0H0	90	EEIMWFKKLHMVNFV
Q3U367	270	KIMEMSAKGVKPITL
P40936	211	HYMVGPKKFSGVYLE
P40936	14	IGGEDYEKEFTPKDY
F7D3P8	34	NDITKREKFSPLTAN
F7D3P8	31	KSLNDITKREKFSPL
D3Z2Y8	139	VKELDSLKSDRLRTI
Q8BGA8	551	APYKYPRKVAFISEL
Q8BGA8	302	ELPRVDAKTILNTLC
D3Z1U3	127	GFEAPTYKDTLLPKL
D3Z1U3	93	QDKFGKVKFAVLQTY
Q9EQ20	52	DGKFVESKSDKWIDI
Q9EQ20	55	FVESKSDKWIDIHNP
Q9EQ20	517	KTITSQWKEEDATLS
Q9EQ20	391	DGRRIKVKGYENGNF
F6RPJ9	160	AVDSEHEKNVMNDAW
F6RPJ9	665	MTEVAWTKDELKEAL
F6RPJ9	456	VSKSFEGKTDRTEQW
P62900	75	LNKAVWAKGIRNVPY
Q9DCN1	10	SVKRNPKKEMISELH
P52825	510	RPASIFTKRCSEAFV
P52825	544	KYHGQLTKEAAMGQG
P97450	99	TFKFDDPKFEVIDKP
P97450	84	KLKQMYGKGEMDTFP
P53395	410	SIGGTYAKPVILPPE
P53395	133	DDIAYVGKPLIDIET
P53395	265	GFQKAMVKTMSAALK
P27773	218	LANKFEDKTVAYTEK
P27773	494	PPIIQEEKPKKKKKA
A2AIW9	298	QYTGGIIKVERDMSN
Q9CPU0	88	IPKDKSEKTAWTFSR
O35423	334	MGLKFFVKDPEIRLP
Q9Z2I8	94	ILAGGRGKGVFNSGL
Q8JZN5	525	TLLLRFGKNIVEEQL
A2A848	205	EMDNGYLKMDNYRIP
A2A848	619	ESYYKHLKPLQSKLX
A2A848	410	YDQVQSGKLVGGMVS
A2A848	607	AKKSPLNKTEVHESY
A2A848	506	TVKVFADKLPKIQDR
A2A848	224	LMKYAQVKPDGTYVK
A2A848	601	ENLFEWAKKSPLNKT
A2A848	313	HFLGRYIKETYMRIN
P11725	221	HLQAATPKGYEPDPN
P11725	231	EPDPNIVKLAEQYAK
P11725	289	QGYQVTMKTAKVAAS
P11725	70	LKFRIKQKGEYLPLL
D3Z096	102	FHDIDDVKKFKPGYL
D3Z096	94	VNDPEAEKFHDIDDV
D3Z096	105	IDDVKKFKPGYLEAT
D3Z096	125	LYKVPDGKPENKFAF
Q9DC69	175	SHLNASMKSSSKSLR
P24549	412	VQQIMKFKSVDDVIK
E9Q296	548	QKFLGSSKADWMDSA
D3YYI5	61	GKFNGTVKAENGKLV
F6YFQ5	48	EEEEQQMKRMLQRMD
G3UZY2	116	VDKFVGIKDEDQLEA
Q8CG76	244	AGGLLTGKYKYEDKD
O35490	386	AAELMQQKEATTEQQ
O35490	40	LEKRGYVKAGPWTPE
O35490	349	WIRARARKEYWQNLR
Q99LC3	285	YNKGPWLKQDDWTFH
Q99LC3	350	YNAEVGDKWIWLKXX
E9QN44	137	KTVRGCSKVLLRPQT
P24369	116	RGDGTGGKSIYGERF
Q9DBK0	229	CHGHPFLKSVDMFKF
Q9DBK0	160	NTFNNIMKESSRFSD
Q9DB20	192	MIVRIGEKYVDMSAK
Q9DB20	176	QILKLEIKTDPSIMG
Q9DB20	162	SELKTVLKSFLSPNQ
Q9DB20	199	KYVDMSAKSKIQKLS
G3X8P6	351	FDQEMAEKVGSYLEQ
Q60759	240	IRGFILEKGMRGLSA
D3YTT4	48	EEQKGFQKVAFDFAA
D3YTT4	301	QEHLKVRKQFGAPLA
Q9DCS3	316	GFWLSQWKKNHSPDE
Q9DCS3	267	ALNCVGGKSSTELLR
Q9Z2Z6	170	FGIRGFYKGTVLTLM
Q9DB77	199	CPDYRMGKITSEELH
Q9DB77	92	LASSLTTKGASSFKI
Q9WUM5	94	TPGKGGQKHLGLPVF
Q9WUM5	66	ICQGFTGKQGTFHSQ
Q9WUM5	57	IYIDKNTKIICQGFT
O88986	380	FSYPVVPKGKARIRV
G3UWG1	73	MEYLENPKKYIPGTK
G3UWG1	56	YTDANKNKGITWGED
Q8BMF4	468	KMLEGKGKISVNDFI
Q8BMF4	371	GIDLTQVKGTGPEGR
Q9Z2I9	93	IAKKLGSKDVVIKAQ
P16332	341	MFQPKNSKSLLLRAH
P16332	593	RQEFGESKEITSAIK
P16332	604	SAIKRVNKFMEREGR
Q8C5H8	312	VDDGPWEKQKSSGLN
Q8C5H8	314	DGPWEKQKSSGLNLC
A2AFQ2	107	TYHQKKNKIHTLEDF
A2AFQ2	222	LLTTLPEKVRNFLAS
P62702	233	FVIGKGNKPWISLPR
P62702	134	RKIFVGTKGIPHLVT
D3Z6F9	113	FVSKSDAKSMSSSTI
D3YV36	81	NGQGDEIKWSFRKLR
O88696	196	IQAEEIMKLKKQLYN
G3UX44	178	QTNYASSKAGVIGLT
Q9CXJ1	256	EWLVSTSKHLLLYQA
E9PVP0	270	DPKGSLPKWVVNKSS
E9PVP0	275	LPKWVVNKSSQFLAP
D3Z0Y2	185	FPKGVFTKELPSGKK
Q9D172	221	LGAKHCVKGVTEAHV
Q6P8M1	46	AIQIGVKKFMITGGS
H7BXC3	74	KVIADNVKDWSKVVL
H7BXC3	93	VWAIGTGKTATPQQA
H7BXC3	60	REAGITEKVVFEQTK
A2ATU0	189	ATKFATVKRYGGEGA
A2ATU0	804	SVDPKNVKTLIFCSG
G5E823	362	IKAEMLYKNNPKLLT
Q2TPA8	49	KTTQKHPKLLGTIYT
Q64374	144	LFPDHSVKKYFDQVD
Q64374	244	TVKLPVDKTTSCCFG
Q64374	253	TSCCFGGKDYSEMYV
O88737	890	LAKHSAQKASARPRP
Q9CQB4	78	MRHQILPKDQWTKYE
Q9CQB4	19	KWLDGFRKWYYNAAG
Q3UW66	146	NLPISSGKSHSEPAE
Q3UW66	40	DASWYLPKLGRDARR
Q3UW66	164	QLDPSFIKTHEDILE
O70250	241	GDEETVRKAMEAVAA
Q8K1R3	583	QQASVAKKEILQIMN
E9Q5A0	411	NVEKKICKFTEVLKT
Q9CQZ6	40	TPLETVQKKLAARGL
B1ATQ3	118	SQGTALEKYAKKSVK
H3BKG7	124	NPHIGYDKAAKIAKT
E9Q5L3	284	GKIGHGYKYAIGSLN
E9Q5L3	278	PETNILGKIGHGYKY
Q9JHW2	123	FDIDVPGKITFQESK
E9Q1I5	504	KSKDNRIKLMNEILN
E9QN99	173	SSSFQHLKQLPNHRV
F6TEU8	97	RRYKDAAKPVIELYK
F8WJI3	36	PTASFAGKIDASQTC
E9Q197	170	IYEQDEEKQRALLGY
E9Q197	109	KLEWPLSKVAEGIFE
Q3UXD9	83	AIQCNIRKEEEVSNL
P17751	56	GTMAPTRKFFVGGNW
P31230	267	KELNPKKKIWEQIQP
Q9EP89	288	SAKPGKKKNDFEQGE
H7BX88	294	MLHGGGSKFNSGNRW
Q8R3F5	312	THPQHIRKLLGQQVV
Q80XN0	259	RIQAIAKKMWDDLPE
P52760	7	XMSSIIRKVISTTKA
P52760	97	GTVNEIYKTYFQGSL
P52760	13	RKVISTTKAPAAIGP
P50136	377	WWDEEQEKAWRKQSR
P50136	353	DEVNYWDKQDHPISR
F6VMP2	113	QMQQLSKKYNINPVS
F6VMP2	125	PVSLTVGKQEAKLQS
G3X9L6	148	PETKLDKKYPYWPHQ
G3X9L6	144	NEIFPETKLDKKYPY
Q8JZQ2	600	VSIIPRGKGLGYAQY
Q8JZQ2	330	VNFLKNPKQYQDLGA
D3YYK0	116	QARKLADKQLSSVVK
Q9WU19	357	QNVKVIDKTLVRKNP
D3Z2B3	334	KLCVFMGKTDPQAPR
Q99N87	414	KLDWQDVKAMQGLKR
Q3UNZ8	328	GAVFKLEKINDAFLH
Q8K4Z3	138	QPTIYYPKRPNKPLF
P55050	47	TITQDGNKFTVKESS
P10639	8	MVKLIESKEAFQEAL
P10639	94	GEFSGANKEKLEASI
P10639	85	QFYKKGQKVGEFSGA
Q9CQN1	326	YIAQAYDKPRFTLHY
O55125	191	IYELRTYKLKPGTMI
F6WUQ1	31	AEEVKRLKTQPTDEE
P61922	252	IAPFPRLKYPLEEFT
P61922	413	NNVARVGKTLLTGLL
D3YWR7	41	GWAGGNAKSKSLFKN
Q504N4	135	GRLLQAEKSVRVFER
Q9CQQ7	144	EVKQSSMKQIQDAID
Q9CQQ7	225	WVEKHVVKSISVQQE
Q8BFP9	403	ERLPVYNKAAWKHYK
P63017	328	LRDAKLDKSQIHDIV
P62301	27	RSVPTWLKLTSDDVK
A2AE89	50	RSQWLNEKFKLGLDF
P28271	639	KLYAWNPKSTYIKSP
Q9D1I5	116	PITGFLQKNKAGGMH
D3YVY3	93	FKLKQMWKSPNGTIR
Q68FE8	7	XMVTTYIKSDLQLDG
F8WGL3	92	YDATYETKESKKEDL
D3YZ54	341	KSNEAISKELASQKS
D3YZ54	542	IEPQSTRKAQDFHWL
Q9CQA3	276	KKMMATYKEKRALAX
A2AKU9	49	QKITKSMKMVAAAKY
A2AKU9	154	DQFLVSFKDVGRKPP
Q5SX46	25	QLSGEGAKTREYKTS
P22315	135	PIKMWTSKQGEGMVK
P22315	412	NPVCRKTKSFFTSQQ
P22315	287	TVHKVMEKLGYPNPY
Q8R086	88	ESPRMYSKEDVRSHN
Q3TC72	202	DWQMRNGKQWLLGKT
Q3TC72	128	EQNVRVPKSPIIFSK
Q9D6Y7	104	HTRNPTYKEVCSEKT
Q9D6Y7	183	EYQKVLSKHNFGPIT
Q9DBP5	106	DNLQGWNKTMDGKAD
Q8CFA2	368	AMGYVPFKYSRPGTQ
Q8K215	47	FRENKNVKDPVEIQA
P58710	398	GGRPHWAKAHNCTRK
Q9CQE1	166	ALWGNAFKRAVNAHV
A2A7A7	213	RVDHYLGKQAVAQIL
D3YTQ5	272	TRVKQFMKQHVFPAE
D3YTQ5	250	TPPQADAKSQLFAQS
Q9DCM0	172	DFQQGCAKTLYHSVH
P23589	66	SPINIQWKDSVYDPQ
P02089	60	SAIMGNPKVKAHGKK
B1AQR8	110	LVQRSEFKVMVNKKF
F8VPN3	82	GRSIYGEKFEDENFI
F8VPN3	114	GKHVVFGKVKEVMNI
P03930	46	PKSLTTMKVKTPWEL
P03930	54	VKTPWELKWTKIYLP
P03930	48	SLTTMKVKTPWELKW
D3Z4I2	51	KTQIRPAKSSRPVFD
O35857	177	LGKTAAFKAISQGVE
Q7TNG8	335	GSHFSWAKEAEKRNE
Q7TNG8	422	AEEQRRVKAFAENLG
Q9D2G2	354	TINELGEKARKNELA
G3UYG6	1120	KKVEEEEKLLKLFQG
Q8R2K3	122	DYGEYMDKNNVRRQA
P62717	76	EKSPLRVKNFGIWLR
B1AWZ3	89	NTVFHIWKYDNFAHR
Q6P1B1	130	IIPTDYWKKMAKVLR
A2BH06	162	GAKHRISKEEAMRWF
Q9CWB7	99	MHRVNTSKLEKQLRK
D3Z1G7	167	VARYAAMKEGSQEKI
P68040	183	VWNLANCKLKTNHIG
P68040	175	CGWDKLVKVWNLANC
E9PYA3	158	EYTVNNLKFARHVEP
F8WIT2	3	XXXXXMAKIAQGAMY
Q9DCV4	245	EALRYFHKAEEVDPN
Q62452	97	YLSYTQWKTPEHSIR
B0R1E3	7	XMADEIAKAQVAQPG
P16045	108	LPDGHEFKFPNRLNM
D3Z1A9	21	KQNGKSKKVEEAEPE
P28078	6	XXMEHEQKSGAVLLR
D3Z7C6	7	XMQPASAKWYDRRDY
Q9Z204	8	MASNVTNKTDPRSMN
P15864	121	GEAKPQAKKAGAAKA
P15864	46	PVSELITKAVAASKE
P15864	34	KPAGVRRKASGPPVS
P70378	199	AAAHFVPKLLEVAMY
B7ZC50	112	NNLGTIAKSGTKAFM
P11438	145	DIKADINKAYRCVSD
Q8K009	70	PLALAAEKDGTPVFK
P08113	360	DEYKAFYKSFSKESD
Q80X90	1572	RATVHDNKDGTYAVT
Q80X90	349	PFEVNVDKAQGDASK
Q80X90	551	GPEAGMQKVRAWGPG
Q80X90	1232	AIDTSGIKAFGPGIE
Q80X90	1510	PRSPFKVKVLPTYDA
Q80X90	1416	SPFRVPSKDVVDPSK
Q8VCG1	103	PMEKAIVKTDIQIAV
P11499	559	KMEESKAKFENLCKL
E9Q5T3	228	SVEDIKAKMQASIEK
B8JKK2	56	RRLGYKAKQGYVIYR
P62827	159	KSNYNFEKPFLWLAR
Q8VDD5	1793	QNKELKAKLQEMESA
Q8VDD5	1209	ADQLEQTKRVKATLE
Q8VDD5	1754	LINDRLKKANLQIDQ
Q8VDD5	1372	QVTDMKKKMEDGVGC
Q8VDD5	1454	DQLLAEEKTISAKYA
Q8VDD5	299	LLLEPYNKYRFLSNG
Q8VDD5	651	RTVGQLYKEQLAKLM
Q8VDD5	1410	EKVAAYDKLEKTKTR
Q8VDD5	1806	SAVKSKYKASIAALE
B7FAU9	906	AKTAGKGKLDVQFSG
B7FAU9	2599	PCEEILVKHMGSRLY
B7FAU9	994	KDQEFTVKSKGAGGQ
B7FAU9	2465	IDGPSKVKMDCQECP
B7FAU9	1450	HDVTDASKVKCSGPG
P99024	58	YNEATGGKYVPRAIL
D3Z1N9	112	RIRSYMAKGQRLCQP
E9Q616	1309	KLKGPKFKMPEMNIK
E9Q616	941	KMPEMNIKAPKISMP
E9Q616	2987	SLDIKSPKLDVNAPD
G3XA10	319	FEMKVTEKIPVRHLY
O54734	174	KAPTIVGKSSLNPIL
K3W4R2	433	VGRDYVQKAQTKEQA
Q9D1R9	43	KKVGKAPKSACGVCP
P19324	295	QLKAWMGKMQKKAVA
P19324	290	LLTKEQLKAWMGKMQ
E9PUX4	139	KLLSHGKKPFSQHVR
E9PUX4	102	KVLATVTKTVGGDKN
H3BJB6	159	DDGVNTFKVLTRDKR
H3BJB6	85	WDLRRLCKTVGATAL
Q91VD9	450	DHLGDSPKILQDIAS
Q5SXR6	741	KYIQAACKTGQIKEV
Q32MW3	294	WMEDTKLKSLDICHP
Q3UJQ9	185	GSVAIASKPREVREF
Q3UJQ9	434	MDLVSSSKTKVVVTM
Q3UJQ9	451	SAKGNAHKIMEKCTL
Q3UJQ9	421	MIPGKMVKGMGGAMD
Q3UJQ9	418	ANWMIPGKMVKGMGG
Q3UJQ9	176	GSPIKYNKDGSVAIA
Q9Z0J0	105	NCPIQKDKVYSYLNK
F7C312	80	LFDEYGSKKSDYIKL
F7C312	213	RMKEKQDKIYFMAGS
P14211	209	FLPPKKIKDPDAAKP
P61089	94	CLDILKDKWSPALQI
P07901	632	TMGYMAAKKHLEINP
F2Z471	20	SARDVFTKGYGFGLI
P83882	38	DSLYAQGKRRYDRKQ
Q99KE1	224	FYMGLYQKRDRSQLY
Q99KE1	26	VHLKEKGKPLMLNPR
Q99KE1	74	RFHRNLKKMTSPLEK
P19536	85	LVPSISNKRIVGCIC
D3Z1R1	53	NASDALDKIRYESLT
E9QAD6	41	KELDPVQKLFVDKIR
D3Z7P3	135	MVAAGDNKIKQGLLP
P26041	72	VTAQDVRKESPLLFK
P26041	151	SGYLAGDKLLPQRVL
G3X9D5	44	SYSVYVYKVLKQVHP
P20152	120	RFANYIDKVRFLEQQ
P20152	104	KNTRTNEKVELQELN
G5E8N5	347	EEEARLKKSADTLWG
G5E8N5	272	DSAYEVIKLKGYTSW
P58252	275	PANGKFSKSANSPDG
P58252	318	ETAKLIEKLDIKLDS
P58252	42	LTDSLVCKAGIIASA
D3YZ68	179	KEVSTYIKKIGYNPD
D3YZ68	44	RTIEKFEKEAAEMGK
D3YZ68	172	KRYEEIVKEVSTYIK
D3Z6C3	56	VTRTQGTKIASDGLK
J3QMG3	225	TRFGIAAKYKLDCRT
P22682	285	RLQKFIHKPGSYIFR
Q3UH59	624	YAGKVDYKADEWLMK
Q8K2Y7	184	RIVWHKFKQWPIPWY
P20029	214	AIAYGLDKREGEKNI
P20029	448	NTVVPTKKSQIFSTA
P20029	447	RNTVVPTKKSQIFST
P20029	269	RVMEHFIKLYKKKTG
Q01853	60	RGDTVLLKGKKRREA
Q8BH04	491	AAAEHKGKTIMHDPF
Q8BH04	90	IRKLPKYKNCWLART
E9PZF0	12	ERTFIAIKPDGVQRG
Q61576	225	LGMCPGEKRKIIIPP
P48678	201	ENRLQTLKEELDFQK
P48678	270	LEKTYSAKLDNARQS
O88342	104	EYQPFAGKIKDIAWT
P27659	286	EINKKIYKIGQGYLI
Q8CFI7	644	KRHIDQLKEREYNNY
Q9QXB9	174	GIRLNKHKPNIYFKP
A2AL12	134	KIFVGGIKEDTEEYN
E9Q4Y4	1925	VLRIFPDKFVLKERT
F6ZKZ3	173	IGSNYSVKTVEKTWK
P97314	137	EKIIGAGKPWHKNCF
F6YJW4	148	QFHDSKIKFPLPHRV
Q9CQ65	49	SDALILGKIKNVDCV
P97379	392	VQRILIAKPIMFRGE
E9Q876	1735	KIMAILIKRFHHTRR
B1ARA3	36	IMSSPLSKELRQKYN
P67984	80	TSEVPFSKRYLKYLT
B1AXN3	416	EKFDIIVKDLMSKME
P29341	361	NGRIVATKPLYVALA
Q9ERG0	437	LHGRIYCKPHFNQLF
E9PYH2	373	KGRYLQMKAKRQGHT
Q80X50	249	EGSNYPRKFETAPGA
Q5SX75	482	GAAIWPKKGTAVFWY
Q9R0E1	708	CRISSPRKGWALLHP
Q9WUP7	289	KIENIRRKHNYLPFI
Q9D8E6	353	NHKLRVKKLEAAATA
P30681	157	KLKEKYEKDIAAYRA
Q9QZD8	158	AREESLRKLFSGATM
H3BL56	7	XMAAIRKKLVIVGDG
P48036	288	NIRKEFRKNFATSLY
P32921	158	LDAYENKKPFYLYTG
Q8K0D5	541	PFDFTHKKQSGGAGQ
Q05816	82	ETTADGRKTETVCTF
D3YWW3	121	HGFIGCRKVTGTLDA
Q61753	8	MAFANLRKVLISDSL
P62274	33	NRHGLIRKYGLNMCR
E9Q1V0	115	RLAILYAKRASVFVK
Q9ERQ3	343	RKRKNSMKVMFKCLW
Q9Z110	347	ITDIVEGKKVGTFFS
B1ATZ0	549	QMRLEQQKQTVQMRA
Q62446	200	EPEWAYGKKGQPDAK
P63158	146	DDKQPYEKKAAKLKE
Q3UQ44	910	IFQMPQNKSTKFMDT
Q02053	528	PWDVTKLKSDTAAAA
D3YXP6	69	LLDASTYKETYRRDM
D3YW66	219	LIGADGHKSGVRQAA
D3Z494	145	QIERLLNKPGLKHKP
A2AAW9	312	SEGKLMCKPIFSKIV
A1EGX6	84	RLSSQLQKTLMKRKH
A1EGX6	88	QLQKTLMKRKHVQDM
D3YWC0	19	SYNTASNKTRLSRTP
Q9D5A0	350	LSDYFNIKRVPSELR
Q61102	350	VKYFNNEKYEAQRYD
P41105	33	STEPNNLKARNSFRY
Q922Q8	73	KLDLSKNKLQQLPAD
Q922Q8	149	NKVLQHMKAVQADQE
F6QPR1	108	SKNPGYIKLRKIRAA
A2A654	1228	KPPMGALKSSSESPG
Q6ZWU9	5	XXXMPLAKDLLHPSP
D3Z6B9	64	LQRSCDVKPNDTVDS
Q9CY58	68	TNSNAAGKQLRKESQ
F6SVV1	72	PQLKSFQKIQVRLVR
Q91XV3	170	APAASDSKPSSAEPA
G5E8U2	419	DNLKSHMKVHQHQDR
Q8R2P8	276	QKFIVRSKIITYIRS
P11983	400	HDALCVVKRVLELKS
J3QK72	298	GGGQYFAKPRNQGGY
A2AU61	163	AVTTGSAKIKLKSSE
A2AMW0	223	LNEIYFGKTKDIVNG
Q9D8N0	294	TFVLDEFKRKYSNED
O08997	60	ATLNKTGKAVSYLGP
O35691	237	KYIRTKTKPHLFYIP
G3UZJ6	55	TFNQVVLKRLFMSRT
D6RGB5	67	SCELVSPKLNRATEG
O08553	520	VTPASSAKTSPAKQQ
D3Z794	33	DGSVVQFKIKRHTPL
D3YZY0	114	TEAPLNPKANREKMT
P09041	30	VDFNVPMKNNQITNN
A2A9Q2	535	QQQHYRVKPLHYISW
Q14C51	328	HMVAQKVKPNLQTFN
P57780	626	IINSKWEKVQQLVPK
P11440	245	KNTFPKWKPGSLASH
Q3UIU2	93	VKYHMATKPYTIVSS
B0V2N5	166	QKVFERYKSYSPYDM
P47962	220	EEDEDAYKKQFSQYI
F8WIR1	127	HHKYNSDKSSTYVKN
P60766	163	ECSALTQKGLKNVFD
