# Supplementary material for: iSuc-PseAAC: predicting lysine succinylation in proteins by incorporating peptide position-specific propensity
Source: Sci Rep. 2015 Jun 18;5:10184. doi: 10.1038/srep10184 (PMC4471726; doi:10.1038/srep10184)
Supplement: Supplementary Material S2 [file srep10184-s2.xls]

## Sheet: Sheet1
Supp2. Negative benchmark dataset contains 3553 non-succinylation lysine fragments in 896 non-homo proteins. The protein sequences were derived from Uniprot database.
AC	Position	Fragments
B1XA46	4	XXXXMESKVVVPAQG
B1XA46	12	VVVPAQGKKITLQNG
B1XA46	13	VVPAQGKKITLQNGK
B1XA46	20	KITLQNGKLNVPENP
B1XA46	47	DVTPAMLKVVDAAVE
B1XA46	55	VVDAAVEKAYKGERK
B1XA46	58	AAVEKAYKGERKISW
B1XA46	62	KAYKGERKISWMEIY
B1XA46	73	MEIYTGEKSTQVYGQ
B1XA46	142	QGTPSPVKHPELTDM
B1XA46	166	IYAGIEWKADSADAE
B1XA46	174	ADSADAEKVIKFLRE
B1XA46	177	ADAEKVIKFLREEMG
B1XA46	186	LREEMGVKKIRFPEH
B1XA46	187	REEMGVKKIRFPEHC
B1XA46	199	EHCGIGIKPCSEEGT
B1XA46	207	PCSEEGTKRLVRAAI
B1XA46	230	DSVTLVHKGNIMKFT
B1XA46	235	VHKGNIMKFTEGAFK
B1XA46	265	IDGGPWLKVKNPNTG
B1XA46	267	GGPWLKVKNPNTGKE
B1XA46	273	VKNPNTGKEIVIKDV
B1XA46	278	TGKEIVIKDVIADAF
B1XA46	344	ATHGTAPKYAGQDKV
B1XA46	350	PKYAGQDKVNPGSII
B1XA46	378	EAADLIVKGMEGAIN
B1XA46	387	MEGAINAKTVTYDFE
B1XA46	401	ERLMEGAKLLKCSEF
B1XA46	404	MEGAKLLKCSEFGEA
B1XB26	3	XXXXXMLKREMNIAD
B1XB26	23	WQAMEQEKVRQEEHI
B1XB26	54	QGSQLTNKYAEGYPG
B1XB26	83	QLAIDRAKELFGADY
B1XB26	138	SPVNFSGKLYNIVPY
B1XB26	166	EKQAKEHKPKMIIGG
B1XB26	168	QAKEHKPKMIIGGFS
B1XB26	185	SGVVDWAKMREIADS
B1XB26	229	VVTTTTHKTLAGPRG
B1XB26	251	GSEELYKKLNSAVFP
B1XB26	272	LMHVIAGKAVALKEA
B1XB26	285	EAMEPEFKTYQQQVA
B1XB26	296	QQVAKNAKAMVEVFL
B1XB26	308	VFLERGYKVVSGGTD
B1XB26	326	FLVDLVDKNLTGKEA
B1XB26	375	AITRRGFKEAEAKEL
B1XB26	380	GFKEAEAKELAGWMC
B1XB26	403	EAVIERIKGKVLDIC
B1XB26	405	VIERIKGKVLDICAR
B1XGN9	23	IVFRAAQKRSDIEIV
B1XGN9	46	DYMAYMLKYDSTHGR
B1XGN9	61	FDGTVEVKDGHLIVN
B1XGN9	70	GHLIVNGKKIRVTAE
B1XGN9	71	HLIVNGKKIRVTAER
B1XGN9	84	ERDPANLKWDEVGVD
B1XGN9	108	LTDETARKHITAGAK
B1XGN9	116	HITAGAKKVVMTGPS
B1XGN9	269	AAAEGEMKGVLGYTE
B1XGN9	296	CTSVFDAKAGIALND
B1XGN9	307	ALNDNFVKLVSWYDN
B1XGN9	321	NETGYSNKVLDLIAH
B1XEK8	20	ITGDDVQKVFQVAKE
B1XEK8	26	QKVFQVAKENNFALP
B1XEK8	52	AVLETAAKVKAPVIV
B1XEK8	54	LETAAKVKAPVIVQF
B1XEK8	75	FIAGKGVKSDVPQGA
B1XEK8	114	LHTDHCAKKLLPWID
B1XEK8	129	GLLDAGEKHFAATGK
B1XEK8	136	KHFAATGKPLFSSHM
B1XEK8	160	ENIEICSKYLERMSK
B1XEK8	167	KYLERMSKIGMTLEI
B1XEK8	212	YAYTELSKISPRFTI
B1XEK8	252	SQEYVSKKHNLPHNS
B1XEK8	276	GSTAQEIKDSVSYGV
B1XEK8	285	SVSYGVVKMNIDTDT
B1XEK8	305	EGVLNYYKANEAYLQ
B1XEK8	327	GEDQPNKKYYDPRVW
B1XBY2	5	XXXMSKEKFERTKPH
B1XBY2	10	KEKFERTKPHVNVGT
B1XBY2	25	IGHVDHGKTTLTAAI
B1XBY2	57	IDNAPEEKARGITIN
B1XBY2	137	YIIVFLNKCDMVDDE
B1XBY2	209	EPERAIDKPFLLPIE
B1XBY2	238	RVERGIIKVGEEVEI
B1XBY2	264	TGVEMFRKLLDEGRA
B1XBY2	283	GVLLRGIKREEIERG
B1XBY2	300	LAKPGTIKPHTKFES
B1XBY2	304	GTIKPHTKFESEVYI
B1XBY2	325	GRHTPFFKGYRPQFY
B1XBY2	358	VMPGDNIKMVVTLIH
B1XBY2	391	VGAGVVAKVLSXXXX
B1X843	7	XMSELNEKLATAWEG
B1X843	17	TAWEGFTKGDWQNEV
B1X843	32	NVRDFIQKNYTPYEG
B1X843	57	ATTTLWDKVMEGVKL
B1X843	96	YINKQLEKIVGLQTE
B1X843	135	RELDPMIKKIFTEYR
B1X843	136	ELDPMIKKIFTEYRK
B1X843	143	KIFTEYRKTHNQGVF
B1X843	162	PDILRCRKSGVLTGL
B1X843	197	IDYLMKDKLAQFTSL
B1X843	235	HRALGQMKEMAAKYG
B1X843	240	QMKEMAAKYGYDISG
B1X843	268	FGYLAAVKSQNGAAM
B1X843	296	ERDLKAGKITEQEAQ
B1X843	312	MVDHLVMKLRMVRFL
B1X843	352	DGRTLVTKNSFRFLN
B1X843	379	MTILWSEKLPLNFKK
B1X843	385	EKLPLNFKKFAAKVS
B1X843	386	KLPLNFKKFAAKVSI
B1X843	428	VSPMIVGKQMQFFGA
B1X843	456	GGVDEKLKMQVGPKS
B1X843	462	LKMQVGPKSEPIKGD
B1X843	489	HFMDWLAKQYITALN
B1X843	544	LSAIKYAKVKPIRDE
B1X843	546	AIKYAKVKPIRDEDG
B1X843	587	DLVERFMKKIQKLHT
B1X843	588	LVERFMKKIQKLHTY
B1X843	591	RFMKKIQKLHTYRDA
B1X843	615	TSNVVYGKKTGNTPD
B1X843	616	SNVVYGKKTGNTPDG
B1X843	643	PMHGRDQKGAVASLT
B1X843	661	KLPFAYAKDGISYTF
B1X843	677	IVPNALGKDDEVRKT
B1X843	683	GKDDEVRKTNLAGLM
B1X843	725	DAMENPEKYPQLTIR
B1X843	745	VRFNSLTKEQQQDVI
B1XBY6	6	XXMAKLTKRMRVIRE
B1XBY6	19	REKVDATKQYDINEA
B1XBY6	37	LKELATAKFVESVDV
B1XBY6	54	NLGIDARKSDQNVRG
B1XBY6	88	GANAEAAKAAGAELV
B1XBY6	106	DLADQIKKGEMNFDV
B1XBY6	141	RGLMPNPKVGTVTPN
B1XBY6	157	AEAVKNAKAGQVRYR
B1XBY6	167	QVRYRNDKNGIIHTT
B1XBY6	177	IIHTTIGKVDFDADK
B1XBY6	184	KVDFDADKLKENLEA
B1XBY6	198	ALLVALKKAKPTQAK
B1XBY6	200	LVALKKAKPTQAKGV
B1XBY6	205	KAKPTQAKGVYIKKV
B1XBY6	210	QAKGVYIKKVSISTT
B1XBY6	211	AKGVYIKKVSISTTM
B1XBD9	55	TLVGQPAKRQAVTNP
B1XBD9	92	DVSIMPFKIIAADNG
B1XBD9	106	GDAWVEVKGQKMAPP
B1XBD9	109	WVEVKGQKMAPPQIS
B1XBD9	121	QISAEVLKKMKKTAE
B1XBD9	122	ISAEVLKKMKKTAED
B1XBD9	124	AEVLKKMKKTAEDYL
B1XBD9	125	EVLKKMKKTAEDYLG
B1XBD9	155	DAQRQATKDAGRIAG
B1XBD9	166	RIAGLEVKRIINEPT
B1XBD9	263	PLAMQRLKEAAEKAK
B1XBD9	268	RLKEAAEKAKIELSS
B1XBD9	270	KEAAEKAKIELSSAQ
B1XBD9	294	TADATGPKHMNIKVT
B1XBD9	299	GPKHMNIKVTRAKLE
B1XBD9	351	TRMPMVQKKVAEFFG
B1XBD9	363	FFGKEPRKDVNPDEA
B1XBD9	387	GVLTGDVKDVLLLDV
B1XBD9	414	VMTTLIAKNTTIPTK
B1XBD9	421	KNTTIPTKHSQVFST
B1XBD9	446	HVLQGERKRAADNKS
B1XBD9	452	RKRAADNKSLGQFNL
B1XBD9	491	LHVSAKDKNSGKEQK
B1XBD9	498	KNSGKEQKITIKASS
B1XBD9	514	LNEDEIQKMVRDAEA
B1XBD9	548	HLLHSTRKQVEEAGD
B1XBD9	556	QVEEAGDKLPADDKT
B1XBD9	562	DKLPADDKTAIESAL
B1XBD9	622	DASANNAKDDDVVDA
B1XBD9	635	DAEFEEVKDKKXXXX
B1XDP7	7	XMAAKDVKFGNDARV
B1XDP7	28	NVLADAVKVTLGPKG
B1XDP7	42	GRNVVLDKSFGAPTI
B1XDP7	65	REIELEDKFENMGAQ
B1XDP7	80	MVKEVASKANDAAGD
B1XDP7	105	AIITEGLKAVAAGMN
B1XDP7	132	TAAVEELKALSVPCS
B1XDP7	142	SVPCSDSKAIAQVGT
B1XDP7	160	NSDETVGKLIAEAMD
B1XDP7	168	LIAEAMDKVGKEGVI
B1XDP7	171	EAMDKVGKEGVITVE
B1XDP7	207	LSPYFINKPETGAVE
B1XDP7	225	PFILLADKKISNIRE
B1XDP7	272	NTMRGIVKVAAVKAP
B1XDP7	286	PGFGDRRKAMLQDIA
B1XDP7	311	EIGMELEKATLEDLG
B1XDP7	327	AKRVVINKDTTTIID
B1XDP7	364	TSDYDREKLQERVAK
B1XDP7	371	KLQERVAKLAGGVAV
B1XDP7	441	EDQNVGIKVALRAME
B1XDP7	498	MGILDPTKVTRSALQ
B1XDP7	526	CMVTDLPKNDAADLG
B1XBY5	40	VNIMEFCKAFNAKTD
B1XBY5	45	FCKAFNAKTDSIEKG
B1XBY5	51	AKTDSIEKGLPIPVV
B1XBY5	82	PAAVLLKKAAGIKSG
B1XBY5	95	SGSGKPNKDKVGKIS
B1XBY5	97	SGKPNKDKVGKISRA
B1XBY5	100	PNKDKVGKISRAQLQ
B1XBY5	113	LQEIAQTKAADMTGA
B1X6H1	7	XMIGLVGKKVGMTRI
B1X6H1	55	IQVTTGAKKANRVTK
B1X6H1	56	QVTTGAKKANRVTKP
B1X6H1	62	KKANRVTKPEAGHFA
B1X6H1	105	VELFADVKKVDVTGT
B1X6H1	114	VDVTGTSKGKGFAGT
B1X6H1	116	VTGTSKGKGFAGTVK
B1X6H1	123	KGFAGTVKRWNFRTQ
B1X6H1	154	GQNQTPGKVFKGKKM
B1X6H1	157	QTPGKVFKGKKMAGQ
B1X6H1	159	PGKVFKGKKMAGQMG
B1X6H1	160	GKVFKGKKMAGQMGN
B1X6H1	190	ERNLLLVKGAVPGAT
B1XD38	11	VSMRDMLKAGVHFGH
B1XD38	26	QTRYWNPKMKPFIFG
B1XD38	28	RYWNPKMKPFIFGAR
B1XD38	37	FIFGARNKVHIINLE
B1XD38	45	VHIINLEKTVPMFNE
B1XD38	64	LNKIASRKGKILFVG
B1XD38	66	KIASRKGKILFVGTK
B1XD38	73	KILFVGTKRAASEAV
B1XD38	81	RAASEAVKDAALSCD
B1XD38	105	GGMLTNWKTVRQSIK
B1XD38	112	KTVRQSIKRLKDLET
B1XD38	128	SQDGTFDKLTKKEAL
B1XD38	131	GTFDKLTKKEALMRT
B1XD38	132	TFDKLTKKEALMRTR
B1XD38	143	MRTRELEKLENSLGG
B1XD38	152	ENSLGGIKDMGGLPD
B1XD38	174	DHEHIAIKEANNLGI
B1XDP6	13	LHDRVIVKRKEVETK
B1XDP6	15	DRVIVKRKEVETKSA
B1XDP6	55	ILENGEVKPLDVKVG
B1XDP6	77	GYGVKSEKIDNEEVL
B1XDV3	8	MQVILLDKVANLGSL
B1XDV3	22	LGDQVNVKAGYARNF
B1XDV3	41	GKAVPATKKNIEFFE
B1XDV3	89	SKAGDEGKLFGSIGT
B1XDV3	141	VHSEVFAKVIVNVVA
P68432	24	PRKQLATKAARKSAP
P68432	37	APATGGVKKPHRYRP
P68432	38	PATGGVKKPHRYRPG
P68432	57	REIRRYQKSTELLIR
P68432	65	STELLIRKLPFQRLV
P68432	80	REIAQDFKTDLRFQS
P68432	123	KRVTIMPKDIQLARR
P00366	98	TRETEEQKRNRVRSI
P00366	147	SQHRTPCKGGIRYST
P00366	171	LASLMTYKCAVVDVP
P00366	183	DVPFGGAKAGVKINP
P00366	187	GGAKAGVKINPKNYT
P00366	191	AGVKINPKNYTDNEL
P00366	211	RFTMELAKKGFIGPG
P00366	212	FTMELAKKGFIGPGV
P00366	258	AHACVTGKPISQGGI
P00366	326	YLHRFGAKCITVGES
P00366	346	NPDGIDPKELEDFKL
P00366	352	PKELEDFKLQHGTIL
P00366	365	ILGFPKAKIYEGSIL
P00366	386	LIPAASEKQLTKSNA
P00366	390	ASEKQLTKSNAPRVK
P00366	399	NAPRVKAKIIAEGAN
P00366	477	VQESLERKFGKHGGT
P00366	480	SLERKFGKHGGTIPI
P00346	26	TSXQNNAKVAVLGAS
P00346	45	QPLSLLLKNSPLVSR
P00346	78	IETRATVKGYLGPEQ
P00346	165	HGVYNPNKIFGVTTL
P00346	203	VIGGHAGKTIIPLIS
P00346	269	LVDAMNGKEGVVECS
P00346	279	VVECSFVKSQETDCP
P00346	296	STPLLLGKKGIEKNL
P00346	314	KISPFEEKMIAEAIP
P00346	324	AEAIPELKASIKKGE
P00346	338	EEFVKNMKXXXXXXX
P00889	14	AARLFGAKNASCLVL
P00889	34	SASSTNLKDILADLI
P00889	43	ILADLIPKEQARIKT
P00889	49	PKEQARIKTFRQQHG
P00889	103	YSIPECQKMLPKAKG
P00889	107	ECQKMLPKAKGGEEP
P00889	139	EQVSWLSKEWAKRAA
P00889	143	WLSKEWAKRAALPSH
P00889	193	AEGIHRTKYWELIYE
P00889	208	DCMDLIAKLPCVAAK
P00889	215	KLPCVAAKIYRNLYR
P00889	233	SIGAIDSKLDWSHNF
P00889	321	QLQKEVGKDVSDEKL
P00889	327	GKDVSDEKLRDYIWN
P00889	366	CQREFALKHLPHDPM
P00889	375	LPHDPMFKLVAQLYK
P00889	382	KLVAQLYKIVPNVLL
P00889	393	NVLLEQGKAKNPWPN
P00889	395	LLEQGKAKNPWPNVD
P00889	450	GFPLERPKSMSTDGL
Q93077	6	XXMSGRGKQGGKARA
Q93077	14	QGGKARAKAKSRSSR
Q93077	37	RVHRLLRKGNYAERV
Q93077	75	GNAARDNKKTRIIPR
Q93077	76	NAARDNKKTRIIPRH
Q93077	119	IQAVLLPKKTESHHK
Q93077	120	QAVLLPKKTESHHKA
Q93077	126	KKTESHHKAKGKXXX
Q5QNW6	6	XXMPDPAKSAPAPKK
Q5QNW6	16	PAPKKGSKKAVTKVQ
Q5QNW6	17	APKKGSKKAVTKVQK
Q5QNW6	21	GSKKAVTKVQKKDGK
Q5QNW6	24	KAVTKVQKKDGKKRK
Q5QNW6	25	AVTKVQKKDGKKRKR
Q5QNW6	29	VQKKDGKKRKRSRKE
Q5QNW6	44	SYSVYVYKVLKQVHP
Q5QNW6	47	VYVYKVLKQVHPDTG
Q5QNW6	58	PDTGISSKAMGIMNS
Q5QNW6	86	SRLAHYNKRSTITSR
Q5QNW6	109	LLPGELAKHAVSEGT
P62805	17	GLGKGGAKRHRKVLR
P04912	8	MSGGKGGKAGSAAKA
P04912	97	RNDDELNKLLGNVTI
P02294	7	XMSSAAEKKPASKAP
P02294	22	AEKKPAAKKTSTSVD
P02294	35	VDGKKRSKVRKETYS
P02294	124	EGTRAVTKYSSSTQA
P61830	43	VKKPHRYKPGTVALR
P61830	126	TIQKKDIKLARRLRG
P02309	92	LDVVYALKRQGRTLY
Q4AB57	15	GKVKGKAKSRSDRAG
P02283	27	ITKTDKKKKRKRKES
P02283	28	TKTDKKKKRKRKESY
P02283	32	KKKKRKRKESYAIYI
H3BJC6	17	RCFGGLQKVFEHSSV
H3BJC6	27	EHSSVELKCKMRFAV
H3BJC6	44	PPQAESGKCPALYWL
H3BJC6	64	TEQNFISKSGYQQAA
H3BJC6	91	SPRGCNIKGEDDSWD
H3BJC6	115	NATEDPWKANYRMYS
P25688	27	GYGKDMVKVLHIQRD
P25688	36	LHIQRDGKYHSIKEV
P25688	41	DGKYHSIKEVATSVQ
P25688	54	VQLTLRSKKDYLHGD
P25688	55	QLTLRSKKDYLHGDN
P25688	72	IIPTDTIKNTVHVLA
P25688	118	YVEEVPWKRFEKNGI
P25688	126	RFEKNGIKHVHAFIH
P25688	175	SGFEGFLKDQFTTLP
P25688	185	FTTLPEVKDRCFATQ
P25688	196	FATQVYCKWRYQRRD
P25688	220	VRDIVLQKFAGPYDK
P25688	227	KFAGPYDKGEYSPSV
P25688	236	EYSPSVQKTLYDIQV
P25688	271	YFNIDMSKMGLINKE
P08228	24	GTIHFEQKASGEPVV
P08228	70	PHFNPHSKKHGGPAD
P08228	71	HFNPHSKKHGGPADE
P08228	129	EKQDDLGKGGNEEST
P30115	33	AGVEFEEKFLKTRDD
P30115	36	EFEEKFLKTRDDLAR
P30115	64	MVEIDGMKLVQTKAI
P30115	69	GMKLVQTKAILNYIA
P30115	78	ILNYIASKYNLYGKD
P30115	84	SKYNLYGKDMKERAI
P30115	87	NLYGKDMKERAIIDM
P30115	117	PHMPPEEKEASLAKI
P30115	123	EKEASLAKIKEQTRN
P30115	125	EASLAKIKEQTRNRY
P30115	141	PAFEKVLKSHGQDYL
P30115	182	VDNFPLLKALRSRVS
P30115	196	SNLPTVKKFLQPGSQ
P30115	205	LQPGSQRKPFDDAKC
P30115	217	AKCVESAKKIFSXXX
D3YZQ9	13	SWALQFRKVIGLAVM
D3YZQ9	22	IGLAVMEKAKTGRLP
D3YZQ9	35	LPVSKDSKSKMATLK
D3YZQ9	37	VSKDSKSKMATLKDQ
D3YZQ9	59	EEQAPQNKITVVGVG
D3YZQ9	79	CAISILMKDLADELA
D3YZQ9	127	YCVTANSKLVIITAG
D3YZQ9	169	VKYSPHCKLLIVSNP
D3YZQ9	261	ELGTDADKEQWKEVH
D3YZQ9	265	DADKEQWKEVHKQVV
D6RHN4	83	AIQCNIRKEEEGFSV
A2AL20	16	SDQMKQWKEQRASQR
A2AL20	77	PERVVHAKGAGAFGY
A2AL20	98	ITRYSKAKVLNEEER
A2AL20	117	ENIAGHLKDAQLFIQ
A2AL20	126	AQLFIQKKAVKNFTD
A2AL20	148	RIQALLDKYNAEKPK
A2AL20	153	LDKYNAEKPKNAIHT
A2AL20	155	KYNAEKPKNAIHTYT
A2AL20	173	SHMAAKGKANLXXXX
P70694	33	PQEVPKSKATEATKI
P70694	84	EDIFYTSKVWCTFHR
P70694	104	VCLEQSLKQLQLDYV
P70694	123	IHFPMAMKPGENYLP
P70694	131	PGENYLPKDENGKLI
P70694	175	FNRRQLEKILKKPGL
P70694	183	ILKKPGLKYKPVCNQ
P70694	185	KKPGLKYKPVCNQVE
P70694	201	HPYLNQGKLLDFCRS
P70694	209	LLDFCRSKDIVLVAY
P70694	246	PVLGSMAKKYNRTPA
P70694	247	VLGSMAKKYNRTPAL
P70694	275	LAKSFSEKRIKENMQ
P70694	278	SFSEKRIKENMQVFE
P70694	294	QLTSEDMKVLDDLNK
P70694	301	KVLDDLNKNIRYISG
P70694	312	YISGSSFKDHPDFPF
M0QWU8	17	AEEVKRLKTQPTDEE
M0QWU8	33	LFIYSHFKQATVGDV
Q9QUH0	14	NCKIQSGKVVVFIKP
Q9QUH0	20	GKVVVFIKPTCPYCR
Q9QUH0	28	PTCPYCRKTQEILSQ
Q9QUH0	39	ILSQLPFKQGLLEFV
Q9QUH0	77	VPRVFIGKDCIGGCS
Q9QUH0	100	GELMTRLKQIGALQL
Q9DCC7	40	YFPQIVSKAARMLKV
Q9DCC7	82	QGLRTMSKTSFSMVP
Q9DCC7	170	VLILQLVKDAAHPQF
Q9DCC7	182	PQFKEIQKILKEPVT
Q9DCC7	200	LLGFFQGKKNSLLPN
Q9DCC7	201	LGFFQGKKNSLLPNS
P97807	128	ADEVAEGKLNDHFPL
P97807	170	GGELGSKKPVHPNDH
P97807	180	HPNDHVNKSQSSNDT
P97807	260	QYAMVRIKAAMPRIY
P97807	308	PFVTAPNKFEALAAH
P97807	334	TAACSLMKIANDIRF
P97807	406	HFELNVFKPMMIKNV
P97807	411	VFKPMMIKNVLHSAR
P97807	444	ANTERINKLMNESLM
P97807	464	NPHIGYDKAAKIAKT
P97807	467	IGYDKAAKIAKTAHK
P97807	470	DKAAKIAKTAHKNGS
P97807	474	KIAKTAHKNGSTLKE
P97807	499	EQFDEWVKPKDMLGP
P97807	501	FDEWVKPKDMLGPKX
P35486	18	VLAGSAQKPASRVLV
P35486	39	NDATFEIKKCDLHRL
P35486	40	DATFEIKKCDLHRLE
P35486	85	ADQLYKQKIIRGFCH
P35486	147	GRRGGCAKGKGGSMH
P35486	149	RGGCAKGKGGSMHMY
P35486	158	GSMHMYAKNFYGGNG
P35486	186	LACKYNGKDEVCLTL
P35486	215	YNMAALWKLPCIFIC
P07724	28	VFRREAHKSEIAHRY
P07724	44	DLGEQHFKGLVLIAF
P07724	57	AFSQYLQKCSYDEHA
P07724	88	ESAANCDKSLHTLFG
P07724	97	LHTLFGDKLCAIPNL
P07724	117	ELADCCTKQEPERNE
P07724	130	NECFLQHKDDNPSLP
P07724	198	QCCAEADKESCLTPK
P07724	210	TPKLDGVKEKALVSS
P07724	212	KLDGVKEKALVSSVR
P07724	236	KFGERAFKAWAVARL
P07724	257	ADFAEITKLATDLTK
P07724	264	KLATDLTKVNKECCH
P07724	267	TDLTKVNKECCHGDL
P07724	286	DDRAELAKYMCENQA
P07724	298	NQATISSKLQTCCDK
P07724	309	CCDKPLLKKAHCLSE
P07724	310	CDKPLLKKAHCLSEV
P07724	409	QPLVEEPKNLVKTNC
P07724	413	EEPKNLVKTNCDLYE
P07724	421	TNCDLYEKLGEYGFQ
P07724	438	ILVRYTQKAPQVSTP
P07724	499	PVSEHVTKCCSGSLV
P07724	524	VDETYVPKEFKAETF
P07724	527	TYVPKEFKAETFTFH
P07724	545	CTLPEKEKQIKKQTA
P07724	549	EKEKQIKKQTALAEL
P07724	584	QFLDTCCKAADKDTC
P07724	604	PNLVTRCKDALAXXX
E9Q8F4	24	LSNLGSSKVLPGKRD
E9Q8F4	29	SSKVLPGKRDFVRTL
E9Q8F4	45	THQALWCKSPVKPGI
E9Q8F4	49	LWCKSPVKPGIPYKQ
E9Q8F4	63	QLTVGVPKEIFQNEK
E9Q8F4	84	AGVQALVKQGFNVVV
E9Q8F4	100	SGAGEASKFPDDLYR
E9Q8F4	146	AHEADFLKPSGTLIS
E9Q8F4	279	EPLEVDLKESGEGQG
E9Q8F4	290	EGQGGYAKEMSKEFI
E9Q8F4	335	QRMLDMFKRPTDPPE
E9Q8F4	441	TIGLTIAKRIQISDL
E9Q8F4	488	DATSNFTKIVAYLGT
E9Q8F4	688	GYGLCAAKAQYPIAD
E9Q8F4	698	YPIADLVKMLTEQGK
E9Q8F4	706	MLTEQGKKVRLVRCV
D6RFD7	46	FELTEQQKEFQATAR
D6RFD7	54	EFQATARKFAREEII
D6RFD7	69	PVAPEYDKSGEVGIG
D6RFD7	128	DQRAHSGKLRWPWPG
D3Z7X0	75	ATAQQSGKLTESMAE
D3Z7X0	90	LAWDFATKEGFRVFK
D3Z7X0	97	KEGFRVFKEMPATKT
D3Z7X0	103	FKEMPATKTLSRSYH
D3Z7X0	122	PRSPRTPKGVRGHST
D3Z7X0	168	LVQFIEQKVYPLEPE
D3Z7X0	200	EDLKEKAKAEGLWNL
D3Z7X0	217	PLETDPEKKYGAGLT
D3Z7X0	267	RYGTEEQKARWLVPL
D3Z7X0	289	CFAMTDRKVASSDAS
D3Z7X0	315	SYVINGHKWWTSGIL
D3Z7X0	327	GILHPHCKLCVFMGK
D3Z7X0	334	KLCVFMGKTDPQAPR
D3Z7X0	467	QARLLVLKAAHLMDV
D3Z7X0	488	ALEMAMIKMVVPSMA
F6RAZ3	9	FPTAQVKKMGELGLL
F6RAZ3	72	KFGSAQQKQQWITPF
F6RAZ3	84	TPFTNGDKIGCFALS
F6RAZ3	144	TDRSRQNKGISAFLV
F6RAZ3	162	TPGLTLGKKEDKLGI
F6RAZ3	186	FEDCRIPKENLLGEP
F6RAZ3	198	GEPGMGFKIAMFKLA
F6RAZ3	233	DNKKPFTKESAMAKL
Q99J08	70	RKQKDIDKIISWQPP
Q99J08	109	IIGPLDAKGLLFSAS
Q99J08	117	GLLFSASKQDLLRTK
Q99J08	124	KQDLLRTKMRDCELL
Q99J08	141	ECIQQTTKLGKKIET
Q99J08	144	QQTTKLGKKIETITM
Q99J08	145	QTTKLGKKIETITMI
Q99J08	161	DCEGLGLKHLWKPAV
Q99J08	165	LGLKHLWKPAVEAYG
Q99J08	187	ENYPETLKRLFVVKA
Q99J08	196	LFVVKAPKLFPVAYN
Q99J08	206	PVAYNLIKPFLSEDT
Q99J08	230	NWKEVLLKHISPDQL
Q99J08	266	NYGGDIPKQYYVRDQ
Q99J08	275	YYVRDQVKQQYEHTV
Q99J08	321	VGFGIFLKTKMGERQ
Q99J08	375	TYSFIHAKKVSFTVE
Q99J08	376	YSFIHAKKVSFTVEV
Q99J08	388	VEVLLPDKAAEEKMN
Q8BWT1	269	IASEDAVKKHNFTPL
Q8BWT1	270	ASEDAVKKHNFTPLA
Q8BWT1	340	ALDLDPSKTNVSGGA
Q9CR57	53	RRQAMPFKCMQLTDF
Q9CR57	63	QLTDFILKFPHSARQ
Q9CR57	71	FPHSARQKYVRKAWE
Q9CR57	75	ARQKYVRKAWEKADI
Q9CR57	93	WAATRWAKKIDARER
Q9CR57	94	AATRWAKKIDARERK
Q9CR57	101	KIDARERKAKMTDFD
Q9CR57	103	DARERKAKMTDFDRF
Q9CR57	124	KMRNRIIKTEVKKLQ
Q9CR57	141	AILKASPKKAAVAKA
Q9CR57	142	ILKASPKKAAVAKAA
Q9CR57	195	QKAAPPAKGQKGQKT
P17182	28	EVDLYTAKGLFRAAV
P17182	89	VNVVEQEKIDKLMIE
P17182	103	EMDGTENKSKFGANA
P17182	105	DGTENKSKFGANAIL
P17182	126	CKAGAVEKGVPLYRH
P17182	162	GGSHAGNKLAMQEFM
P17182	197	HNLKNVIKEKYGKDA
P17182	199	LKNVIKEKYGKDATN
P17182	202	VIKEKYGKDATNVGD
P17182	221	APNILENKEALELLK
P17182	233	LLKTAIAKAGYTDQV
P17182	262	GKYDLDFKSPDDPSR
P17182	281	DQLADLYKSFVQNYP
P17182	306	DDWGAWQKFTASAGI
P17182	358	TESLQACKLAQSNGW
P17182	394	GLCTGQIKTGAPCRS
P17182	406	CRSERLAKYNQILRI
P02088	9	VHLTDAEKAAVSCLW
P02088	60	SAIMGNAKVKAHGKK
P02088	67	KVKAHGKKVITAFND
P09411	17	DKLDVKGKRVVMRVD
P09411	30	VDFNVPMKNNQITNN
P09411	56	FCLDNGAKSVVLMSH
P09411	86	EPVAAELKSLLGKDV
P09411	131	FHVEEEGKGKDASGN
P09411	139	GKDASGNKVKAEPAK
P09411	141	DASGNKVKAEPAKID
P09411	156	AFRASLSKLGDVYVN
P09411	230	LINNMLDKVNEMIIG
P09411	246	GMAFTFLKVLNNMEI
P09411	264	LYDEEGAKIVKDLMS
P09411	267	EEGAKIVKDLMSKAE
P09411	272	IVKDLMSKAEKNGVK
P09411	279	KAEKNGVKITLPVDF
P09411	291	VDFVTADKFDENAKT
P09411	322	DCGTESSKKYAEAVG
P09411	323	CGTESSKKYAEAVGR
P09411	382	DTATCCAKWNTEDKV
Q9DC50	49	FANEDEYKKTEEIVQ
Q9DC50	69	AGKRLHQKLLERARG
Q9DC50	143	WQLLRREKLPVHKSG
Q9DC50	167	RMLFSTCKVPGITRD
Q9DC50	226	RQLTYIHKKCSNEPV
Q9DC50	227	QLTYIHKKCSNEPVG
Q9DC50	268	ENLTLLEKIQTSLFV
Q9DC50	354	LETEGRWKGSEKVRD
Q9DC50	358	GRWKGSEKVRDIPLP
Q9DC50	375	LVFTVDEKILNDVSQ
Q9DC50	489	KMLEAFAKHNKMMKD
Q9DC50	492	EAFAKHNKMMKDCSH
Q9DC50	495	AKHNKMMKDCSHGKG
Q9DC50	501	MKDCSHGKGFDRHLL
Q91YY4	72	NLDHRKLKTPQAKLF
Q91YY4	77	KLKTPQAKLFTVPSE
Q91YY4	102	DSQQDTIKFYTMHLT
Q91YY4	124	DNPTQRSKDQLIRAA
Q91YY4	155	ETLVELQKNEWDPVI
Q91YY4	247	EEEYQIQKWGNIEWA
Q91YY4	283	CSESSTVKHKLLQEX
P51660	65	VVAEIRRKGGKAVAN
P51660	140	AAWDHMKKQNYGRIL
P51660	246	VGAGWIGKLRWERTL
P51660	259	TLGAIVRKRNQPMTP
P51660	284	CDFSNASKPQTIQES
P51660	330	FVGAVGHKLPSFSSS
P51660	361	VKNPKDLKFVYEGSA
P51660	383	FGVIVAQKSMMNGGL
P51660	527	ASVAGFEKPILHGLC
P51660	564	AIKVRFAKPVYPGQT
P51660	588	NRIHFQTKVHETGDV
P51660	643	SVGREVVKKANAVFE
P51660	644	VGREVVKKANAVFEW
P51660	668	AKWTIDLKSGSGEVY
P51660	714	AFFSGRLKARGNIML
P01942	91	LSDLHAHKLRVDPVN
P01942	100	RVDPVNFKLLSHCLL
D3Z636	48	QDYRLFFKHVAGHYI
D3Z636	64	PFHDIPLKADCKEEH
D3Z636	77	EHDIPRKKARNDEYE
D3Z636	113	EEPLNPIKQDIKNGK
D3Z636	131	TPNIFPHKGYIWNYG
D3Z636	152	EDPHLRDKSTDCCGD
D3Z636	219	FHDIDDVKKFKPGYL
D3Z636	220	HDIDDVKKFKPGYLE
D3Z636	271	NSAHERWKEMVMKKC
D3Z636	276	RWKEMVMKKCDKGAI
D3Z636	277	WKEMVMKKCDKGAIS
D3Z636	280	MVMKKCDKGAISCVN
D3Z636	316	VPTPSMNKESNVEEV
P56480	188	EILVTGIKVVDLLAP
P56480	212	FGGAGVGKTVLIMEL
P56480	350	QERITTTKKGSITSV
P56480	351	ERITTTKKGSITSVQ
P56480	432	QKILQDYKSLQDIIA
P56480	489	VPLKETIKGFQQILA
P56480	519	PIEEAVAKADKLAEE
P32020	26	VGMTKFMKPGGENSR
P32020	40	RDYPDMAKEAGQKAL
P32020	123	VLALGFEKMERGSIG
P32020	132	ERGSIGTKFSDRTTP
P32020	142	DRTTPTDKHIEVLID
P32020	150	HIEVLIDKYGLSAHP
P32020	168	QMFGYAGKEHMEKYG
P32020	177	HMEKYGTKVEHFAKI
P32020	187	HFAKIGWKNHKHSVN
P32020	190	KIGWKNHKHSVNNTY
P32020	211	YSLEEVMKSKPVFDF
P32020	213	LEEVMKSKPVFDFLT
P32020	250	QQYGLQSKAVEIVAQ
P32020	291	AARRCYEKSGLTPND
P32020	378	QLRGEAGKRQVPGAK
A2BGI8	42	DGVPIGYKGSTFHRV
A2BGI8	51	STFHRVIKDFMIQGG
A2BGI8	134	DGLLVMRKIENVPTG
A2BGI8	145	VPTGPNNKPKLPVVI
A2BGI8	147	TGPNNKPKLPVVISQ
D3YVC1	65	KEWIPVTKLGRLVKD
D3YVC1	71	TKLGRLVKDMKIKSL
D3YVC1	76	LVKDMKIKSLEEIYL
D3YVC1	125	AGQRTRFKAFVAIGD
D3YVC1	159	RGAIILAKLSIVPVR
D3YVC1	173	RRGYWGNKIGKPHTV
D3YVC1	176	YWGNKIGKPHTVPCK
D3YVC1	183	KPHTVPCKVTGRCGS
D3YVC1	238	ATLGNFAKATFDAIS
D3YVC1	257	YLTPDLWKETVFTKS
D3YVC1	263	WKETVFTKSPYQVFX
G3UYH1	40	NPEICYNKLFINNEW
Q99J39	210	SPCEVLQKISECEAV
Q99J39	227	VKNWMDMKRRVGPYR
Q99J39	269	NNIQGIVKECPPTET
Q99J39	312	FLIKRVVKELQKEFP
Q99J39	335	SPIPGFTKWLLGLLN
Q99J39	409	AWYLYGEKHRGYALN
Q99J39	441	WMADSSLKGLTSSCG
Q99J39	471	SISYLGSKNIKASEQ
Q99J39	474	YLGSKNIKASEQILS
P50544	52	ATQAVLDKPETLSSD
P50544	65	SDASTREKPARAESK
P50544	80	SFAVGMFKGQLTIDQ
P50544	128	AKNDALEKVEDDTLQ
P50544	196	GILLYGTKAQREKYL
P50544	240	AIPSPCGKYYTLNGS
P50544	265	DIFTVFAKTPIKDAA
P50544	277	DAATGAVKEKITAFV
P50544	317	EVYFDGVKVPSENVL
P50544	420	QIEAAISKIFCSEAA
P50544	429	FCSEAAWKVADECIQ
P50544	445	MGGMGFMKEPGVERV
P50544	481	ALQGCMDKGKELTGL
P50544	493	TGLGNALKNPFGNVG
P50544	557	AKLVKHKKGIVNEQF
P50544	640	RNFRSISKAMVENGG
Q9WVM8	15	TATSLARKPSPIRTT
Q9WVM8	88	PELLSWLKQFQVKLH
Q9WVM8	173	IIPEGLKKILSQWKP
Q9WVM8	184	QWKPEDSKDPTKKTP
Q9WVM8	189	DSKDPTKKTPKFLYT
Q9WVM8	192	DPTKKTPKFLYTVPN
Q9WVM8	213	NSLTGDRKKEIYELA
Q9WVM8	240	YYFLQFSKPWEPTFL
Q9WVM8	351	LAEWHVPKAGMFLWI
Q9WVM8	359	AGMFLWIKVKGISDT
Q9WVM8	361	MFLWIKVKGISDTKQ
Q9WVM8	373	TKQLIEEKAIEREVL
Q8C196	26	GFANVTTKRQWDFSR
Q8C196	147	YNHWLATKSLGQWLQ
Q8C196	182	DKGTMLGKIEFEGQS
Q8C196	210	EVSTKDVKVFGKGNP
Q8C196	219	FGKGNPTKVVAVDCG
Q8C196	310	AAGAKSYKMSMANRG
Q8C196	350	NTLPAGWKPLFVNVN
Q8C196	369	EGIMHESKPFFAVQF
Q8C196	399	DSFFSLIKKGKGTTI
Q8C196	424	ASRVEVSKVLILGSG
Q8C196	450	YSGSQAVKAMKEENV
Q8C196	453	SQAVKAMKEENVKTV
Q8C196	477	QTNEVGLKQADAVYF
Q8C196	532	VLKEYGVKVLGTSVE
Q8C196	630	ERSVTGWKEIEYEVV
Q8C196	772	SLDYMVTKIPRWDLD
Q8C196	811	TFEESFQKALRMCHP
Q8C196	856	TRIYAIAKALENNMS
Q8C196	880	IDKWFLYKMRDILNM
Q8C196	942	KNIHPWVKQIDTLAA
Q8C196	970	NGQEHDIKFDEHGIM
Q8C196	1070	NLAVPLYKNGVKIMG
Q8C196	1281	DFIDVATKVMIGESI
Q8C196	1348	GIHTAFLKAMLSTGF
Q8C196	1425	PSLSSIRKLIRDGSI
F6T930	86	DIIYAGEKAQFGQPE
F6T930	105	TIPAQDAKQAGLVSK
F6T930	161	TEGNKLEKRLFYSTF
Q9JJL8	69	SVCACPEKAARSLEL
Q9JJL8	131	QDSDQVQKDPQYQGL
Q9JJL8	218	KLDIIRQKRLSHVSG
Q9JJL8	249	LVNFTLSKLVSRGFT
Q9JJL8	508	IGPNQPQKPRLPGQS
P48962	33	VAPIERVKLLLQVQH
P48962	49	SKQISAEKQYKGIID
P48962	96	FAFKDKYKQIFLGGV
P48962	107	LGGVDRHKQFWRYFA
P48962	171	IFKSDGLKGLYQGFS
P48962	206	KGMLPDPKNVHIIVS
P48962	260	GTLDCWRKIAKDEGA
P51174	14	LRSLRVLKARSAPRP
P51174	43	LETPSAKKLTDVGIR
P51174	106	LGINIAEKHGGIGGD
P51174	244	NGMKGFIKGRKLHKM
P51174	318	RNYVKQRKAFGKTVA
P51174	333	HIQTVQHKLAELKTH
P51174	338	QHKLAELKTHICVTR
P51174	369	SGSASMAKYWASELQ
P51174	400	MWEYPIAKAYVDARV
P51174	419	GGTNEIMKELIARQI
P45952	30	QHSKAAHKQEPGLGF
P45952	197	MWITNGGKANWYFLL
P45952	236	PGIHIGKKELNMGQR
P45952	358	TYYASIAKAFAGDIA
F6VVY4	35	TCGMPKVKFIHDQTS
F6VVY4	46	DQTSSNPKYRGFFHG
F6VVY4	102	YQGDNHNKPMNPLIT
F6VVY4	131	NTPLDVIKTRMQGLE
F6VVY4	141	MQGLEAHKYRNTLDC
F6VVY4	192	EVVKLLNKVWKTDXX
Q8K2B3	28	AWPGTLQKQTCGFHF
Q8K2B3	92	FNTACLTKLFPTRSH
Q8K2B3	182	GQSLKFGKGGQAHRC
Q8K2B3	361	GRGCGPEKDHVYLQL
Q8K2B3	397	FAGVDVTKEPIPVLP
Q8K2B3	517	ELRLNMQKSMQNHAA
Q8K2B3	608	VDEYDYSKPIQGQQK
Q8K2B3	616	PIQGQQKKPFGEHWR
Q8K2B3	624	PFGEHWRKHTLSYVD
Q8K2B3	633	TLSYVDIKTGKVTLE
E0CX19	72	RQIYPQLKTWEQDPD
E0CX19	132	NAIASCQKPYVALID
E0CX19	202	ALTGYRLKGRDVHRA
E0CX19	266	IFEEHMDKINSCFSA
E0CX19	296	PFAIEQMKFSLTKTR
E0CX19	301	QMKFSLTKTRLQNGN
Q61425	24	SASAAAKKILIKHVT
Q61425	75	KGIEESLKRMAKKKF
Q61425	127	IVENLKLKNELFQRL
Q61425	271	YVGLDTTKFILDGWH
Q61425	304	VAQKKLGKKTGEGFY
D3Z0K8	56	SGGLACAKEAAQLGK
D3Z0K8	94	VNVGCIPKKLMHQAA
D3Z0K8	95	NVGCIPKKLMHQAAL
D3Z0K8	137	EAVQNHVKSLNWGHR
D3Z0K8	151	RVQLQDRKVKYFNIK
D3Z0K8	153	QLQDRKVKYFNIKAS
D3Z0K8	172	HTVRGVDKGGKATLL
D3Z0K8	199	PRYPTQVKGALEYGI
D3Z0K8	215	SDDIFWLKESPGKTL
D3Z0K8	277	SHGTQFLKGCVPSHI
D3Z0K8	285	GCVPSHIKKLPTNQL
D3Z0K8	286	CVPSHIKKLPTNQLQ
D3Z0K8	303	WEDHASGKEDTGTFD
D3Z0K8	340	STNPKNQKIIVDAQE
D3Z0K8	418	DASQCYIKMVCMREP
D3Z0K8	475	TCSEEVVKLHISKRS
D3Z0K8	480	VVKLHISKRSGLEPT
Q78IK2	17	FQFTGIKKYFNSYTL
Q99K67	23	LSRGLHHKPVMALRR
Q99K67	45	RRAPLAPKHIKGITK
Q99K67	104	EEKLMSKKTYAFFSH
Q99K67	128	NLLDEVLKQEIRLID
Q99K67	212	ISLGLMPKSIGPLTF
Q99K67	229	TGTGNVSKGAQEVFN
Q99K67	348	GCPELPHKLVAICDI
Q99K67	522	NQMQQLSKKYNINPV
Q99K67	523	QMQQLSKKYNINPVS
Q99K67	564	VLHPVVAKACIESRV
Q99K67	649	SDNPLRYKFSWSPVG
Q99K67	672	ASYLLNGKVVNVTGG
Q99K67	728	LRGTLRYKGYSKALN
Q99K67	820	SIVDAFSKHLVSKLS
Q99K67	833	LSYGPEEKDMIVMRD
Q99K67	854	PSGHLENKTIDLVVY
Q99K67	872	NGFSAMAKTVGLPTA
Q61176	33	KGPAALRKAGLLEKL
Q61176	68	DSSFQIVKNPRSVGK
Q61176	89	GVVAEVQKNGRVSVV
Q61176	153	SFLLKELKGKFPDVP
Q61176	155	LLKELKGKFPDVPGF
Q61176	196	IIKTLGIKYFSMTEV
Q61176	266	YITEEIYKTGLLSGL
Q61176	313	TQREGNHKPGTDYLK
Q8BMS1	94	SAVLISSKPGCFVAG
Q8BMS1	132	RMFEKLEKSPKPVVA
Q8BMS1	289	VYKTVEEKVKKQTKG
Q8BMS1	291	KTVEEKVKKQTKGLY
Q8BMS1	292	TVEEKVKKQTKGLYP
Q8BMS1	351	NGQVLCKKNKFGAPQ
Q8BMS1	359	NKFGAPQKNVQQLAI
Q8BMS1	489	NQIAAVSKRPEKVIG
Q8BMS1	625	LLKQMVSKGFLGRKS
Q8BMS1	735	KVVDRLRKYESAYGT
D6RIL6	42	PRRHYAEKRIKVEKP
D6RIL6	67	RIIWQFIKEKLILPH
D6RIL6	129	RVEEFKLKKMWKSPN
D6RIL6	130	VEEFKLKKMWKSPNG
D6RIL6	133	FKLKKMWKSPNGTIR
D6RIL6	205	PKDGSSAKEWEVYNF
P26443	110	RGILRIIKPCNHVLS
P26443	363	GSILGFPKAKVYEGS
P26443	457	SYGRLTFKYERDSNY
Q9DCM2	85	QVPLNIPKDFFGETV
H3BJQ7	158	DPTGAFGKATDLLLD
H3BJQ7	178	LFGNRRLKRFSMVID
P19783	78	SSLSRDEKVQLYRIQ
P19783	101	NRGTNEWKTVVGMAM
P19783	143	DWVAMQTKRMLDMKA
P19783	149	TKRMLDMKANPIQGF
P19783	164	SAKWDYDKNEWKKXX
D3Z4U1	10	HYHDNYGKIRNIETF
D3Z4U1	182	QLPEKTWKSAFRTFT
B1ASE2	5	XXXMAGRKLALKTID
B1ASE2	48	RLASLSEKPPAIDWA
Q9QYR9	136	RPLWRLIKRDVQTPF
Q9QYR9	222	RASLLAGKGFAVMAL
Q9QYR9	263	LRSHPEVKGPGIGLL
Q9QYR9	287	LAMASFLKGITAAVV
Q9QYR9	324	SLLRNQVKMTKDGLL
Q9QYR9	369	GQDDHNWKSEFYADE
Q9QYR9	379	FYADEISKRLQAHGK
Q9QYR9	386	KRLQAHGKEKPQIIC
Q9QYR9	388	LQAHGKEKPQIICYP
P12710	6	XXMNFSGKYQLQSQE
P12710	47	EIVHEGKKIKLTITY
Q91XE0	20	MLEKSLRKYLPESLK
Q91XE0	27	KYLPESLKVYGTVYH
Q91XE0	81	NTYQVYSKDPQNCQE
Q91XE0	99	SSEVINWKQHLQIQS
Q91XE0	151	FPSLLDTKNLSTGSG
Q91XE0	202	RFIERCIKNFPSSCV
Q91XE0	274	KSNIAMQKMSYTLQH
Q91XE0	292	PCAWNQWKCMPMXXX
D3Z106	5	XXXMQWLKSFQICKV
D3Z106	11	LKSFQICKVLQGFSL
D3Z106	63	AQMEEEGKRGPSPAF
D3Z106	156	RIQISRAKAIVTTAS
D3Z106	210	SPDHTCIKSKMKDPM
D3Z106	212	DHTCIKSKMKDPMAI
D3Z106	230	SGTTGYPKMAKHNQG
D3Z106	249	SYIPSCRKLLKLKTS
D3Z106	254	CRKLLKLKTSDILWC
D3Z106	296	HLPQFDPKVIVEVLF
D3Z106	304	VIVEVLFKYPITQCL
D3Z106	373	SETIIDEKGNILPPN
D3Z106	481	KDRGEVVKAFIVLNP
D3Z106	500	HDQEQLIKELQHHVK
D3Z106	518	APYKYPRKVEFVSEL
Q3UUI3	58	LFDQFMKKCEDGSWK
Q3UUI3	65	KCEDGSWKRMPSHRQ
Q3UUI3	92	FVDSKFKKEEQMSKA
Q3UUI3	120	EYAMFYNKVEKRTVS
Q3UUI3	123	MFYNKVEKRTVSLFQ
Q3UUI3	175	ANLNITYKKPIPLLS
Q3UUI3	176	NLNITYKKPIPLLSV
Q99KI0	86	NQEIERGKTYLRLRP
Q99KI0	117	FISSGLPKVAVPSTI
Q99KI0	225	AGIPWELKCPKVIGV
Q99KI0	250	SPKDVILKVAGILTV
Q99KI0	304	FPYNHRMKKYLSKTG
Q99KI0	309	RMKKYLSKTGRTDIA
Q99KI0	323	ANLAEEFKDHLVPDP
Q99KI0	409	QALAHGLKCKSQFTI
Q99KI0	458	CIGQWDRKDIKKGEK
Q99KI0	506	LAIAGTLKFNPETDF
Q99KI0	652	DTARYYKKHGIRWVV
Q99KI0	717	ADPSDYNKIHPVDKL
Q99KI0	739	FAPGKPLKCVIKHPN
P28474	31	EIEVAPPKAHEVRIK
P28474	38	KAHEVRIKILATAVC
P28474	84	GEGVTKLKAGDTVIP
P28474	101	IPQCGECKFCLNPKT
P28474	107	CKFCLNPKTNLCQKI
P28474	113	PKTNLCQKIRVTQGK
P28474	120	KIRVTQGKGLMPDGT
P28474	133	GTSRFTCKGKSVFHF
P28474	135	SRFTCKGKSVFHFMG
P28474	159	VADISVAKIDPSAPL
P28474	188	GAAVNTAKVEPGSTC
P28474	212	LAVIMGCKVAGASRI
P28474	323	GTAFGGWKSVESVPK
P28474	341	EYMSKKIKVDEFVTG
Q8BJ64	89	GSKRLQWKIHMPAAL
Q8BJ64	104	VSNLCDDKYNWYYHT
Q8BJ64	195	PLHVSRGKTNHPLHQ
Q8BJ64	238	DMTVHQGKRWSTACA
Q8BJ64	415	QVIDHGRKPTQQEAY
Q8BJ64	519	YHPSCTCKMGRSSDP
Q8BJ64	574	EKAADIIKGHPALED
Q8BJ64	588	DKNVPVYKPQTLDTQ
P00329	105	CGECRICKHPESNFC
P00329	169	DGASPLDKVCLIGCG
P00329	326	IFGGFKSKDSVPKLV
P00329	367	FDLLRSGKSIRTVLT
P26043	60	KGYSTWLKLNKKVTQ
P26043	64	TWLKLNKKVTQQDVK
P26043	71	KVTQQDVKKENPLQF
P26043	72	VTQQDVKKENPLQFK
P26043	79	KENPLQFKFRAKFFP
P26043	107	RLFFLQVKEAILNDE
P26043	139	AKYGDYNKEIHKPGY
P26043	143	DYNKEIHKPGYLAND
P26043	193	DSMMEYLKIAQDLEM
P26043	209	GVNYFEIKNKKGTEL
P26043	211	NYFEIKNKKGTELWL
P26043	233	NIYEHDDKLTPKIGF
P26043	237	HDDKLTPKIGFPWSE
P26043	253	RNISFNDKKFVIKPI
P26043	254	NISFNDKKFVIKPID
P26043	263	VIKPIDKKAPDFVFY
P26043	296	ELYMRRRKPDTIEVQ
P26043	313	KAQAREEKHQKQLER
P26043	337	REIAEKEKERIEREK
P26043	427	ELAEFTAKIALLEEA
P26043	448	EATEWQHKAFAAQED
P26043	464	EKTKEELKTVMSAPP
P26043	544	QARDETKKTQNDVLH
P26043	556	VLHAENVKAGRDKYK
P26043	561	NVKAGRDKYKTLRQI
P26043	574	QIRQGNTKQRIDEFE
Q8BWF0	101	YDAFNSWKGVSVKER
Q8BWF0	106	SWKGVSVKERSLLLR
Q8BWF0	216	AGCTVVVKPAEDTPY
Q8BWF0	320	VAGAMASKFRNAGQT
Q8BWF0	353	TKFAEAMKKSLRVGN
Q8BWF0	399	ATVVTGGKRHQSGGN
Q8BWF0	439	APVIKFDKEEEAVAI
Q8BWF0	496	ECPFGGVKQSGLGRE
F6R307	59	DALKSDKKVRTIIIR
P34914	76	ESYRKSSKACGANLP
P34914	132	NWLDDGDKRDSLAQM
P34914	243	SHGYVTVKPGIRLHF
P34914	313	YAMELLCKEMVTFLD
P34914	397	VAEAELEKNMSRTFK
P34914	404	KNMSRTFKSFFRASD
P34914	477	RNWKWSCKGLGRKIL
P34914	529	GHWTQIEKPTEVNQI
O08749	14	VYRSLAKKGHFNRIS
O08749	72	FKTVCIEKNETLGGT
O08749	127	LEKMMEQKHSAVKAL
O08749	177	STQVIDTKNILVATG
O08749	284	KVTGATKKSDGKIDV
O08749	288	ATKKSDGKIDVSVEA
O08749	346	VNNRFQTKIPNIYAI
O08749	365	AGPMLAHKAEDEGII
O08749	404	PEVAWVGKSEEQLKE
O08749	440	ADTDGMVKILGHKST
D3YZC0	55	SSVEYEPKEKTFDKI
D3YZC0	57	VEYEPKEKTFDKILI
D3YZC0	76	EIACRVIKTCKKMGI
P24270	13	DPASDQMKQWKEQRA
P24270	169	PSFIHSQKRNPQTHL
P24270	177	RNPQTHLKDPDMVWD
P24270	233	DGEAVYCKFHYKTDQ
P24270	237	VYCKFHYKTDQGIKN
P24270	349	GIEPSPDKMLQGRLF
P24270	480	FIQKKAVKNFTDVHP
E9PUY9	69	NALGSLPKETARQNY
E9PUY9	142	RDIILALKNASTDNT
D3Z563	39	WDSWNKLKGTSKESA
D3Z563	58	VEKVDELKKKYGIXX
B1AWZ5	123	PNLAFIDKQEVEITY
B1AWZ5	136	TYLVPWCKIGTPPKE
E9PWY6	115	IHKNLEAKIAHFHQR
E9PWY6	167	IDGIRLCKAHKYRYR
E9PWY6	170	IRLCKAHKYRYRHLD
E9PWY6	330	KTRRFRSKMEAAGFT
E9PWY6	366	MADDMLKKGKWLTSR
E9PWY6	368	DDMLKKGKWLTSRTF
D3Z4M7	51	SSKELLMKLRRKTGY
D3Z4M7	83	QAEDWLHKQAQKEGW
D3Z4M7	102	KLHGRKTKEGLIGLL
D3Z4M7	129	LCLSPQQKDVVGVER
Q9CZU6	352	YGHAVLRKTDPRYSC
Q99JY0	42	SAPAVQTKSKKTLAK
Q99JY0	73	LLSGTSYKDLMPHDL
Q99JY0	96	LHRTNIPKDVVDYII
Q99JY0	112	GTVIQEVKTSNVARE
Q99JY0	129	LGAGFSDKTPAHTVT
Q99JY0	182	RHSRNMRKMMLDLNK
Q99JY0	407	AQNYMGRKTKVGSPP
Q99JY0	417	VGSPPLEKFNIWGGS
Q99JY0	448	AAANRLRKDGGQYAL
Q99KR7	72	LKADVVPKTAENFRA
Q99KR7	132	PDENFTLKHVGPGVL
Q99KR7	159	QFFICTIKTDWLDGK
Q99KR7	196	KSGKTSKKIVITDCG
P19157	30	ADQGQSWKEEVVTID
P19157	45	TWMQGLLKPTCLYGQ
P19157	141	LSQNQGGKAFIVGDQ
Q9EQI8	59	QRPPLITKALTPLQE
Q9EQI8	141	RETEADKKNDRTSLH
Q9EQI8	150	DRTSLHRKLDRNLVL
Q9EQI8	201	SENNMEAKFLGNAPC
Q9EQI8	247	DFVQAGKKSRHVWAS
Q9EQI8	265	LGDYLQPKYLAQVRR
Q91Y97	14	ALTPEQKKELSEIAQ
Q91Y97	28	QRIVANGKGILAADE
Q91Y97	99	NLFRNVLKEKGIVVG
Q91Y97	139	SERCAQYKKDGVDFG
Q91Y97	208	HCQYVSEKVLAAVYK
Q91Y97	242	TAGHACTKKYTPEQV
Q91Y97	243	AGHACTKKYTPEQVA
Q91Y97	297	CPLPRPWKLSFSYGR
Q71RI9	19	GCRSKPIKTIYSSSK
Q71RI9	35	LGLCTSAKMALKFKN
Q71RI9	41	AKMALKFKNAKRIEG
Q71RI9	109	FGHPALVKALSCLYG
Q71RI9	182	VFIPLRSKPTDGMKW
Q71RI9	204	DPRELESKFSSKTKA
Q71RI9	210	SKFSSKTKAIILNTP
Q71RI9	223	TPHNPLGKVYTRQEL
Q71RI9	262	YTGHTHVKIATLPGM
Q71RI9	400	PYDYKFVKWMTKHKK
Q71RI9	404	KFVKWMTKHKKLTAI
Q71RI9	406	VKWMTKHKKLTAIPV
Q71RI9	427	KSKPHFEKLVRFCFI
Q71RI9	436	VRFCFIKKDSTLDAA
Q9DBM2	199	EPRRILNKPVPSLPN
Q9DBM2	248	HPYEVAIKEEAKLFM
Q9DBM2	336	KQLDTAKKIITSTLE
Q9DBM2	396	AELSALCKPGAFLCT
Q9DBM2	530	DVGWKVRKGQGLTGP
Q9DBM2	547	PPGTPTRKRGNTRYS
Q9DBM2	569	EAGRFGQKTGKGWYQ
Q9DBM2	605	YRETHHIKQRSISKE
Q9DBM2	673	GLPTVLEKLQKYYRQ
Q9DBM2	676	TVLEKLQKYYRQNPD
M0QWP3	140	YMMPETAKKLVPSLL
M0QWP3	169	AIDQEMFKLSTLDVT
D3Z6F5	73	VVVFGNDKLIKEGDV
D3Z6F5	76	FGNDKLIKEGDVVKR
D3Z6F5	125	TRRRVGLKAPGIIPR
D3Z6F5	168	IGDRQTGKTSIAIDT
D3Z6F5	191	DGTDEKKKLYCIYVA
D3Z6F5	220	LTDADAMKYTIVVSA
D3Z6F5	266	IIYDDLSKQAVAYRQ
D3Z6F5	384	KQVAGTMKLELAQYR
D3Z6F5	453	LDKLEPSKITKFENA
B2RQC6	46	ALTDPSYKAQILVLT
B2RQC6	127	DTRELTKKLREQGSL
B2RQC6	449	TSQGLADKVYFLPIT
B2RQC6	571	GSGFASTKEELSALV
B2RQC6	595	VLIDKSLKGWKEIEY
B2RQC6	754	KFLRVSTKIGSCMKS
B2RQC6	760	TKIGSCMKSVGEVMG
B2RQC6	867	QDLLHQAKCLGFSDK
B2RQC6	968	QLRKMGYKTIMVNYN
B2RQC6	1050	DSAENRFKFSRLLDT
B2RQC6	1127	EHPVVISKFIQEAKE
B2RQC6	1133	SKFIQEAKEIDVDAV
B2RQC6	1206	FNLQLIAKDDQLKVI
B2RQC6	1211	IAKDDQLKVIECNVR
B2RQC6	1246	TRIIMGEKVEPVGLM
B2RQC6	1431	VPLIIDIKCTKLFVE
B2RQC6	1434	IIDIKCTKLFVEALG
B2RQC6	1450	IGPAPPLKVHVDCMT
B2RQC6	1460	VDCMTSQKLVRLPGL
B2RQC6	1482	REPGGTHKEDFASGT
B2RQC6	1768	PSHMPFSKARWTPFE
B2RQC6	1930	GQHILSVKQFTKDQM
B2RQC6	1934	LSVKQFTKDQMSHLF
B2RQC6	1953	TLRMMVQKERSLDIL
B2RQC6	1963	SLDILKGKVMASMFY
B2RQC6	2003	EATSSVQKGESLADS
B2RQC6	2149	LYMTRIQKERFGSVQ
B2RQC6	2176	PHIMTRAKKKMVVMH
B2RQC6	2178	IMTRAKKKMVVMHPM
P52196	46	PGTRQARKEYQERHV
F7BP55	11	ASEPEIPKGIRAVLL
F7BP55	25	LGPPGAGKGTQAPKL
Q9QXX4	18	RADPAELKAIFLKYA
Q9QXX4	29	LKYASIEKNGEFFMS
Q9QXX4	143	LHFGKERKRHLTYAE
Q9QXX4	164	EIQLEHAKQAFVQRD
Q9QXX4	174	FVQRDNAKTGKVSAI
Q9QXX4	177	RDNAKTGKVSAIDFR
Q9QXX4	235	NNMELIRKIYSTLAG
Q9QXX4	373	FVGELMYKNSFDCFK
Q9QXX4	380	KNSFDCFKKVLRYEG
Q9QXX4	419	VNDFVRDKFMHKDGS
Q9QXX4	423	VRDKFMHKDGSVPLL
Q9QXX4	509	FPCYAHVKASFANED
Q9DBJ1	113	KHGEAQVKIWRRSYD
Q9DBJ1	138	PFYSNISKDRRYADL
Q9DBJ1	176	EEIVPQIKEGKRVLI
D3YWM4	61	PKEKVHVKMADEAVC
Q9DB15	88	SDLNELLKKTLKIQD
Q9DB15	126	AEEEDVPKQKERTHF
Q99LC5	62	VAGTKCDKVVQDLCK
Q99LC5	101	PLILETQKQFSYTHI
Q99LC5	117	AGASAFGKNLLPRVA
Q99LC5	291	IQHLAGMKDSKTIVA
Q61941	70	KEIFQNEKRVALSPA
Q61941	366	PGELYVHKGITHIGY
Q61941	403	LKAISPDKDNFHFEV
Q61941	411	DNFHFEVKDDFDFGT
Q61941	433	TVVMKDGKVIFPAPT
Q61941	442	IFPAPTPKNIPEEAP
Q61941	956	KMLTEQGKKVRFGIH
P38647	73	CVAVMEGKQAKVLEN
P38647	121	NNTFYATKRLIGRRY
P38647	265	QKGVFEVKSTNGDTF
P38647	555	QSSGGLSKDDIENMV
P38647	563	DDIENMVKNAEKYAE
P38647	575	YAEEDRRKKERVEAV
P38647	576	AEEDRRKKERVEAVN
P38647	654	LFEMAYKKMASEREG
Q9JHI5	184	MKLKAEKKGDHYVLN
Q9JHI5	243	STSKKLDKLGMRGSN
Q9JHI5	272	NVLSQESKGVYVLMS
Q9JHI5	356	DEGHIIPKDCAGVIL
Q5FW57	43	QGNPFKLKALVDKWP
P05202	52	LGVTEAFKRDTNSKK
P05202	150	SFLQRFFKFSRDVFL
P05202	235	EIASVVKKKNLFAFF
P05202	279	CLCQSYAKNMGLYGE
Q8VCW8	169	ELEYVLRKVGCKGIV
Q8VCW8	398	LIRAIINKMNMKELV
Q8VCW8	487	FETVGQDKWYRTGDI
Q8VCW8	504	MDEQGFCKIVGRSKD
Q8VCW8	559	ICACIRLKSGETTTA
Q8VCW8	574	EEIKAFCKGKISHFK
Q8VCW8	581	KGKISHFKIPRYIVF
Q8VCW8	602	TISGKIQKFKLREQM
Q8VCW8	604	SGKIQKFKLREQMEQ
D3Z0E6	42	GQWEEILKQPCPSQY
D3Z0E6	128	GAFGFQLKEAPAGKH
D3Z0E6	134	LKEAPAGKHIITTTR
D3Z0E6	190	FASPGCKKWDTCAPE
D3Z0E6	206	ILHAVGGKLTDIHGN
Q8CHT0	24	RGAGLRWKHTSSLKV
Q8CHT0	54	DALQKALKDLKGQME
Q8CHT0	89	SPFNHAHKVAKFCYA
Q8CHT0	118	ARKEWDLKPMADRAQ
Q8CHT0	317	LAGECGGKNFHFVHS
Q8CHT0	400	AKAFARIKKWLEHAR
Q8CHT0	401	KAFARIKKWLEHARS
Q8CHT0	436	EPCIIESKDPQEPIM
Q8CHT0	486	GAVFAQDKAIVQEAT
Q8CHT0	547	WTSPQVIKETHKPLG
E9PWN2	90	MELEIQQKCGFSELY
E9PWN2	104	YSWQRERKVKTEFCL
E9PWN2	106	WQRERKVKTEFCLHD
E9PWN2	130	HVGHALNKILKDIAN
E9PWN2	146	FHMMRGSKVHFVPGW
E9PWN2	183	SAMEIREKARSFAQA
E9PWN2	222	FDPKYEAKQLRVFYQ
E9PWN2	233	VFYQMYEKGLVYRSY
E9PWN2	281	PLLRPPPKLESLTDA
E9PWN2	317	ICYMPEAKYAVVKCS
E9PWN2	372	SHPLTPDKVSPLLPA
E9PWN2	451	IKMLQATKNVLKEEN
E9PWN2	470	YPCDWRTKTPVLIRA
E9PWN2	489	FVNITDIKAAAKESL
E9PWN2	540	PVFHHKTKDEYLINS
E9PWN2	645	TSVATRSKAPFRTVM
E9PWN2	661	HGFTLGEKGEKMSKS
P42125	113	AHYAEYWKNVQELWL
P42125	177	IVAPFWFKDMYVNTI
P42125	247	LTKNMMRKATADNLI
A2AQY8	205	SFSATGWKVGWVMGP
A2AQY8	217	MGPDNIMKHLRTVHQ
A2AQY8	298	IADISDFKSSMPDLP
A2AQY8	341	FYSQPHHKDFDHYIR
A2AQY8	353	YIRFCFVKDKATLQA
A2AQY8	355	RFCFVKDKATLQAMD
A2AQY8	369	DKRLCSWKGEPQAXX
Q3TCD4	13	VFRLQVAKLHLGRPT
Q3TCD4	47	KDPGNEVKLRLYALY
Q3TCD4	66	EGPCNMPKPGMLDFV
Q3TCD4	75	GMLDFVNKAKWDAWN
Q3TCD4	77	LDFVNKAKWDAWNAL
Q3TCD4	343	IRKNEKEKLYAVNAE
B1AR13	27	ICLPALSKPYQRREI
B1AR13	44	WLARWFPKDPAKPVV
B1AR13	54	AKPVVAQKTPIRLEL
B1AR13	76	WCVCGRSKNQPFCDG
Q9CQ62	36	TKTLYQSKDAPQSKF
Q9CQ62	110	ISSKTGNKVHAIRCD
Q9CQ62	162	RLTPNGWKTITDIVL
Q9CQ62	214	VMPSSSAKSGVEAMN
Q9CQ62	246	QPGPIKTKGAFSRLD
Q9CQ62	316	GEFNSLKKVTKEEWD
Q925I1	43	AGDRPSPKDKWSNFD
Q925I1	45	DRPSPKDKWSNFDPT
Q925I1	445	RTGQHSSKFMLVLAS
Q925I1	513	AQFDYGKKCSEVAQL
Q925I1	572	QQKMQWLKVERPDSQ
Q9CZD3	113	DDIVDRAKMEDTLKR
Q9CZD3	119	AKMEDTLKRRFFYDQ
Q9CZD3	180	LTPEPVLKTSGHVDK
Q9CZD3	187	KTSGHVDKFADFMVK
Q9CZD3	209	FRADHLLKAHLQKLM
Q9CZD3	214	LLKAHLQKLMSDKKC
Q9CZD3	225	DKKCSAEKKSEMESV
Q9CZD3	254	LFVNYNVKSPTTGND
Q9CZD3	299	QGIFLNFKRLLEFNQ
Q9CZD3	409	RIYLYLTKVGISPDK
Q9CZD3	503	KAYKKDAKLVLEYLS
Q9CZD3	537	FTIETEGKTFQLTKD
Q9CZD3	549	TKDMVSVKRFQKTLH
Q9CZD3	622	QEFMPFVKELSEALT
Q9CZD3	723	FEGQETGKKETVEEX
Q99LB2	66	HVVVSSRKQQNVDRA
Q8K411	29	HHRVWREKSDQACER
Q8K411	66	ELFLTAVKLSHDNTG
Q8K411	154	PFSTQNPKDFQNLLS
Q8K411	199	PQTPLIFKGVVFNEM
Q8K411	207	GVVFNEMKGAFTDNE
Q8K411	287	IHEEALSKFQRLEQS
Q8K411	437	HKIEIQTKHQSASFG
Q8K411	476	SQLTRFRKCLKENPK
Q8K411	479	TRFRKCLKENPKFLQ
Q8K411	488	NPKFLQEKVEQYFKN
Q8K411	499	YFKNNQHKLTLSMKP
Q8K411	505	HKLTLSMKPDDKYYE
Q8K411	509	LSMKPDDKYYEKQTQ
Q8K411	513	PDDKYYEKQTQMETE
Q8K411	521	QTQMETEKLEQKVNS
Q8K411	642	QAQQIELKTGGMSVT
Q8K411	704	EHFKVLVKMTAQELS
Q8K411	769	LRKLPRIKKYLLNCD
Q8K411	808	RNVGRSKKERKPVRP
Q8K411	853	TFKPCQMKTHFVLPF
Q8K411	910	GAYGGGAKLTHSGIF
Q8K411	955	QQDIDEAKLSVFSTV
Q8K411	985	YGLSDEMKQAYREQL
Q8K411	1029	PENSKIAKDPSWIIK
Q9WTP7	190	VLQYYQKKGVLETFS
Q91ZA3	115	VGPAPTSKSYLNMDA
Q91ZA3	374	QEMILVAKGYPLRHK
Q91ZA3	560	AKWELSVKLHDEDHT
Q91ZA3	631	QFLGTVYKVHILTKL
Q91ZA3	652	FMLEKVPKDTSSTLC
Q91ZA3	690	ICVIEAMKMQNSMTA
Q8QZS1	54	VITLNRPKFLNALSL
Q8QZS1	220	THFVDSEKLRVLEEE
Q8QZS1	256	KSKMDQDKSIIFEEH
Q8QZS1	319	QLMEGSSKTLQEVLI
Q8R4N0	39	YSSLSNHKYVPRRAV
Q8R4N0	64	IRKIPSLKVDCAVLD
Q8R4N0	81	DGVAENKKNEARLRI
Q8R4N0	148	EIRWFSDKFSLHLKG
Q8R4N0	215	SIGATSNKDTQDILY
Q8R4N0	267	AAMGFTGKQVIHPNQ
Q8R4N0	288	QFTPTPEKIQWAEEL
O35459	76	VQLNRPEKRNAMNRA
O35459	94	ELVECFQKISKDSDC
O35459	230	ELTFSARKMMADEAL
A2AH52	167	QQRLNEYKRLMSLGK
E9Q1J7	44	VKERIDNKRHAALLG
E9Q1J7	62	RRIDAQHKRGKLTAR
E9Q1J7	142	LSGAHAQKICKIMDQ
E9Q1J7	197	ITGPEVVKSVTNEDV
E9Q1J7	338	LDINSSVKGARFVRF
E9Q1J7	379	GIIRHGAKLLYAFAE
E9Q1J7	410	AYDVMSSKHLLGDTN
E9Q1J7	431	EIAVMGAKGAVEIIF
E9Q1J7	490	DLEVLASKKVHRPWR
E9Q1J7	498	KVHRPWRKHANIPLX
E9Q6L3	47	RGYSSEVKTEDELRV
O09174	196	YLSSFLWKTQPMGLW
O09174	223	APFYTTYKTADGEFM
O09174	268	ADWPEMKKKFADVFA
O09174	276	KFADVFAKKTKAEWC
O09174	340	TPAVPSAKRDPSVGE
P62075	27	GAIMEQVKVQIAVAN
P62075	49	MTDKCFRKCIGKPGG
P63038	72	EQSWGSPKVTKDGVT
P63038	157	AVIAELKKQSKPVTT
P63038	493	EGSLIVEKILQSSSE
P63038	551	AVVTEIPKEEKDPGM
G3UYY1	21	KMLSQPLKDSDAEVY
G3UYY1	92	ELEMLCQKRALQAYH
G3UYY1	151	THGFMTDKKKISATS
G3UYY1	167	FFESMPYKVYPETGY
G3UYY1	265	AGMIFYRKGVRSVDP
G3UYY1	369	TDGGRAEKVLEACSI
G3UYY1	380	ACSIACNKNTCPGIE
P29758	31	SATSVATKKTEQGPP
P29758	49	YIFERESKYGAHNYH
P29758	96	SQGHCHPKIIDAMKS
P29758	129	EYEEYITKLFNYNKV
P29758	161	RRWGYTVKGIQKYKA
P29758	165	YTVKGIQKYKAKIVF
P29758	169	GIQKYKAKIVFADGN
P29758	358	KMGAILRKELMKLPS
Q8R164	158	KYPSYIRKMVIWGAN
Q8R164	204	YGYDYLAKTCEDWVD
Q8R164	217	VDGISQFKQLPEGNI
Q3UEG6	38	ASRIAVPKLTLHTKH
Q3UEG6	44	PKLTLHTKHSMPPCD
Q3UEG6	70	SRVLAIHKQHLSPVD
Q3UEG6	83	VDTAYFRKPLLLHQG
Q3UEG6	269	ERYIEQFKDTLNTSV
Q3UEG6	303	QYPKEFLKEAFALVR
Q3UEG6	372	EIAKSLAKRLLHFST
Q3UEG6	419	YMLLKFAKLRDEFDI
Q3UEG6	453	ISRQPLPKTEVNQIH
Q3UEG6	464	NQIHEDCKDMGLLVG
P51881	63	DCVVRIPKEQGVLSF
A2A8E8	104	AHLLAQDKQNKHTSY
A2A8E8	143	RSDTDAFKRLIRFVP
A2A8E8	182	FNSTRIPKPSRDELF
A2A8E8	202	RHLLVLRKGHFYVFD
A2A8E8	259	VWAELRQKLIHGGNX
O55137	387	ITFGGEPKPHAMAQL
Q91X34	86	FWSLKPEKLLGRLIK
Q91X34	106	SPYQIHIKACHPYFP
Q91X34	143	GVKRIQVKESRIRGA
Q91X34	308	ETADKDSKYCFPIEK
Q91X34	315	KYCFPIEKAHGHFLF
Q91X34	334	DDKNLNSKVHANQAI
Q07417	129	LYLGPILKFGSAQQK
Q07417	335	TWRAAMLKDNKKPFT
P09671	53	IMQLHHSKHHAAYVN
P09671	108	FWTNLSPKGGGEPKG
P09671	132	FGSFEKFKEKLTAVS
P09671	194	HAYYLQYKNVRPDYL
P09671	202	NVRPDYLKAIWNVIN
Q99P30	39	YSHLSSNKFSVLVPL
Q99P30	65	TVRSDKLKREPGEVC
Q99P30	161	HPQVYYQKQITQSGR
Q99P30	211	LEQSPAFKIDFDLHD
Q8R0Y6	55	KDGVPVFKFPRWRAR
Q8R0Y6	128	WTLIHGDKKGGFTIF
Q8R0Y6	129	TLIHGDKKGGFTIFW
Q8R0Y6	205	ATYEGIQKKETAMIN
Q8R0Y6	229	NWIRGNDKVPGAWTE
Q8R0Y6	307	MPASQFFKGSASSAL
Q8R0Y6	394	FIQLLVRKLRGEDGE
Q8R0Y6	539	YFAGWCDKIQGATIP
Q8R0Y6	656	TGSTEVGKHIMKSCA
Q8R0Y6	677	VSLELGGKSPLIIFA
Q8R0Y6	690	FADCDLNKAVQMGMS
Q8R0Y6	703	MSSVFFNKGENCIAA
Q8R0Y6	757	NHEAHLRKLVEYCQR
Q8R0Y6	865	VFVNTYNKTDVAAPF
Q8R0Y6	896	LNEYLRIKTVTFEYX
Q99KR3	91	GGIVDICKNINNDTT
Q99KR3	131	IENGDVVKTEGATLR
Q99KR3	191	LNNLLKIKANIIYPG
Q99KR3	209	VIHNAEAKILEYISH
Q9WVL0	120	LQNLSVLKQVGQENQ
Q9WVL0	191	PTISHINKELLALEV
P38060	31	SSMGTLPKQVKIVEV
P38060	111	PVLTPNMKGFEEAVA
P38060	191	KVAEVAKKLYSMGCY
P38060	298	HTGVNLQKLLEAGDF
Q9DBT9	74	RDVVLMEKSELTAGS
Q9DBT9	474	LYKTLKSKCSMGFHA
Q9DBT9	491	EQPHWFYKPGQDTQY
Q9DBT9	536	PFGKFNIKGRDSTQL
Q9DBT9	554	LFANVIPKVGFTNIS
Q9DBT9	750	KPADFIGKQALKQIK
Q9DBT9	829	VEVELLGKNYPATII
Q8QZT1	33	LERSYASKPTLNEVV
Q8QZT1	254	VKEDEEYKRVDFSKV
Q8QZT1	340	VLKYAGLKKEDIAMW
Q8QZT1	341	LKYAGLKKEDIAMWE
E9QPD7	500	PAQNRAQKLLHYLGH
E9QPD7	589	RVRTHDLKKIAPYVA
E9QPD7	590	VRTHDLKKIAPYVAH
E9QPD7	718	VADPSRTKYSLEYYM
E9QPD7	893	SKFKEVKKAYVEANQ
E9QPD7	967	FPEPFRSKVLKDLPR
E9QPD7	1044	RLFLQGPKIAEEFEV
E9QPD7	1091	QLRSILVKDTQAMKE
E9QPD7	1104	KEMHFHPKALKDVKG
E9QPD7	1160	PMEGTIRKVHVTKDM
A2CEK3	42	PGTSGLRKNTYYFEE
A2CEK3	86	GDGRYFNKSAIETIV
A2CEK3	200	FDLENKFKPFTVEIV
A2CEK3	237	LSGPNRLKIRIDAMH
A2CEK3	252	GVVGPYVKKILCEEL
A2CEK3	317	DRNMILGKHGFFVNP
A2CEK3	378	YETPTGWKFFGNLMD
A2CEK3	407	GSDHIREKDGLWAVL
A2CEK3	432	QSVEDILKDHWQKFG
A2CEK3	482	KQFSANDKVYTVEKA
Q9QXF8	97	KMLKYALKERWNRRK
Q9QXF8	104	KERWNRRKEPSFDNW
Q9QXF8	148	FAHLPDCKGDQSEHR
Q99MR8	36	AWKLRTMKYGTTPGG
Q99MR8	108	QSYLAMEKIIQVAKS
Q99MR8	139	MEFAELCKQEGIIFI
Q99MR8	159	AIRDMGIKSTSKSIM
Q99MR8	163	MGIKSTSKSIMAAAG
Q99MR8	209	AVRGGGGKGMRIVRS
Q99MR8	232	ESARREAKKSFNDDA
Q99MR8	432	HYDPMIAKLVVWASD
Q99MR8	501	PSHSTIAKESVCQAA
Q99MR8	606	NGVARKSKFILLDNT
Q99MR8	683	MKMEHTIKAPKDGRI
Q99MR8	686	EHTIKAPKDGRIKKV
P54071	80	PHVDVQLKYFDLGLP
P54071	155	FREPIICKNIPRLVP
P54071	242	CFQYSIQKKWPLYLS
P54071	243	FQYSIQKKWPLYLST
P54071	340	VLVCPDGKTIEAEAA
P54071	426	IHGLSNVKLNEHFLN
B1AXW4	16	GYPAPNFKATAVMPD
B1AXW4	67	SDRADEFKKLNCQVI
B1AXW4	92	LAWINTPKKQGGLGP
P10518	159	EVALAYAKAGCQVVA
P10518	267	MVREVKDKHPELPLA
P36552	93	QRAEMVPKSSGARSP
P36552	138	RRRPEDMKTKMELMI
P36552	140	RPEDMKTKMELMIME
P36552	239	VSSVIHPKNPYAPTM
P36552	336	DDLDSPSKEEAFRFV
P36552	360	SYVPIVKKHCDDSYT
P36552	439	LEVLRHPKDWVHXXX
Q9CPY7	34	LSTADMTKGLVLGIY
Q9CPY7	43	LVLGIYAKDKDDDLP
Q9CPY7	118	QENWHEGKENIRAAV
Q9CPY7	168	EYDDLKQKKKVAVSA
Q9CPY7	176	KKVAVSAKLHGSGDL
Q9CPY7	188	GDLEAWEKGVLFASG
Q9CPY7	224	EIIEKNLKSASSKTK
Q9CPY7	237	TKVHIRPKSWIEEQE
Q9CPY7	417	NSSWLWNKLFEASVE
Q9CPY7	497	DEIPYLRKGMSGRPT
F8WJ41	60	IDDHRAGKIVVNLTG
Q9D6R2	85	WMIPPEAKESMDKNK
Q9D6R2	96	DKNKMGLKGPLKTPI
Q9D6R2	134	CVSIEGYKTPYTDVN
Q9D6R2	169	DGVVQSIKLITEEAS
Q9D6R2	226	AENCKDIKFNEMYLD
Q99L13	315	IYRMMCSKGYSKKDF
Q99L13	319	MCSKGYSKKDFSSVF
D3YVN7	90	EGGGAKFKKYEEIDN
D3YVN7	395	RVILPPGKELAMPGE
D3YVN7	405	AMPGEDLKLSLILRQ
D3YVN7	418	RQPMILEKGQRFTLR
Q99LP6	32	RLLCTATKQKNNGQN
Q99LP6	58	TDPPSADKTLLEEKA
Q99LP6	79	RETMEKYKRALADTE
Q99LP6	153	MTEVQIQKVFTKHGL
Q99LB7	38	EARPTTEKSVPYQRT
Q99LB7	345	FWEEVSDKFAFGLFD
Q99LB7	776	IDSLSIEKGYRHWHA
Q99LB7	816	LGREALEKQRATGLR
Q99LB7	864	DFGFTVNKTIAYGYI
Q9CZR8	132	DFVSRNLKFQQLVQQ
Q9CZR8	160	DRLSTYSKGFLNSSE
P11930	231	ATECFLSKEIWLAPP
P11930	293	PGDELYVKDSDFLEK
P11930	307	KNMSTDKKTEEIVKE
P11930	340	MTLPSENKHVYPRNY
P60867	59	GPVRMPTKTLRITTR
P60867	86	RFQMRIHKRLIDLHS
Q78J03	76	SGMYLNNKETGMYHC
Q78J03	96	PLFSSEKKYCSGTGW
Q78J03	113	FSEAYGSKGSDESHT
O35386	70	ENGFLVIKNLVSDDD
O35386	310	EVVEMAEKKYGFQGV
O35386	321	FQGVMDFKDTWIFRS
P54869	15	ARRVLQVKRAMQETS
P54869	282	KKIQNQWKQAGNNQP
P54869	306	IFHTPFCKMVQKSLA
Q3UNX5	41	FSNYESMKQDFKIEI
Q3UNX5	56	PEYFNFAKDVLDQWT
Q3UNX5	151	GTTQLTQKDILYRLQ
Q3UNX5	188	KCENLHSKLIVSQHS
Q3UNX5	336	QNDMSSYKFNSLKHC
Q3UNX5	341	SYKFNSLKHCVSAGE
Q3UNX5	388	NFKGMKIKPGSMGKP
Q3UNX5	441	HYVDNPSKTASTLRG
Q3UNX5	525	IVLNPDYKSHDQEQL
Q3UNX5	542	EIQEHVKKTTAPYKY
Q9CZL5	74	IYKEFSFKNFNQAFG
Q9CZL5	92	RVALQAEKMNHHPEW
Q9D9V3	9	RRCEVNSKPISEYFG
Q9D9V3	266	QAQEWLEKFVSGPPQ
Q9D9V3	280	QVIRGLKKSVCSARE
Q9D9V3	317	NLEAIAKKGKHTKXX
E9Q1G1	5	XXXVQSVKTSKLSGP
A3KGI3	52	QEPNPPRKRKSSRRV
A3KGI3	75	FQTESHMKTERNSEI
A3KGI3	112	TDCNHERKHANDQTV
A3KGI3	146	KGLSDCTKNENSTKI
A3KGI3	190	SQNIFSEKINSDNFI
A3KGI3	198	INSDNFIKRLKTGKH
A3KGI3	201	DNFIKRLKTGKHISS
A3KGI3	224	AEIPVYSKDSNSASS
A3KGI3	270	QCHTACIKTWIPPST
A3KGI3	288	IGEFKGDKTIYGNEC
A3KGI3	344	PEKKTALKDKLNAAF
A3KGI3	361	SFPNPENKIHIIKCH
A3KGI3	420	NDAMELTKCLSAMEE
A3KGI3	440	KADDKYSKICTNPDA
A3KGI3	478	AIDNKIFKHDQENIK
A3KGI3	485	KHDQENIKKEIIAIP
A3KGI3	496	IAIPIFEKEMVLRNL
A3KGI3	524	ISVPQVSKESLQRSQ
A3KGI3	556	DEDMDLTKSHTTKLS
A3KGI3	596	NEWESLDKQVVLGQH
A3KGI3	655	SEVQEHSKINLEHKN
A3KGI3	710	LKEKQNIKIYGRKSI
A3KGI3	715	NIKIYGRKSIGRLKI
A3KGI3	745	ITKSCTVKINHRSLL
A3KGI3	955	ETRLEDRKGFSFVPL
A3KGI3	1063	THIQEITKNPAAQHK
A3KGI3	1070	KNPAAQHKHHMTTVI
A3KGI3	1090	VSDQSSMKIKFHKAD
A3KGI3	1095	SMKIKFHKADRDEEV
A3KGI3	1171	MSLCDKNKEKAYNCQ
A3KGI3	1198	STYHMDSKKLSVFPP
A3KGI3	1209	VFPPCPSKEVTQTES
A3KGI3	1222	ESAIALLKDEDPVEE
A3KGI3	1312	STWENESKIPTNVEH
A3KGI3	1326	HFAVTYEKELSISIQ
A3KGI3	1336	SISIQTDKCNTNVQS
A3KGI3	1388	SLSNLNRKTEEVLDF
A3KGI3	1453	ETTSVPLKTAVKDKT
A3KGI3	1459	LKTAVKDKTRRCSLG
A3KGI3	1475	FLPKLPSKRSCSITG
A3KGI3	1588	ENDVTNEKKIRTHDS
A3KGI3	1589	NDVTNEKKIRTHDSA
A3KGI3	1670	SEESLKEKLKDGQIT
A3KGI3	1693	QVHILIQKPRQSTLP
A3KGI3	1702	RQSTLPAKFTINTLP
A3KGI3	1738	DCELLRQKIDELKIS
A3KGI3	1781	NYGIYLNKIKSRYTK
A3KGI3	1783	GIYLNKIKSRYTKMT
A3KGI3	1791	SRYTKMTKVFNHQGK
A3KGI3	1828	NEMDTILKKINNCLA
A3KGI3	1849	KNLENEEKNDAMEEW
A3KGI3	1954	VGLPFLDKACRKINA
A3KGI3	1958	FLDKACRKINALSFQ
A3KGI3	1995	IEEQESWKKKCTAQH
A3KGI3	1996	EEQESWKKKCTAQHQ
A3KGI3	2059	SSCAAFAKFEITLSP
A3KGI3	2106	PLEENYLKNVVKQIY
P09103	44	EEALAAHKYLLVEFY
P09103	59	APWCGHCKALAPEYA
P09103	108	YPTIKFFKNGDTASP
P09103	133	DIVNWLKKRTGPAAT
P09103	197	SNSGVFSKYQLDKDG
P09103	232	EKLLDFIKHNQLPLV
P09103	265	HILLFLPKSVSDYDG
P09103	352	CHRFLEGKIKPHLMS
P09103	417	DKLGETYKDHENIII
P09103	446	VHSFPTLKFFPASAD
D3Z041	49	FWYATRPKALKPPCD
D3Z041	52	ATRPKALKPPCDLSM
D3Z041	141	IGSGLIQKGFKPCSE
D3Z041	217	LLEGVENKLTPCLKI
D3Z041	387	GQANTSLKRWLLDFA
D3Z041	396	WLLDFASKRKEAELR
D3Z041	420	WDKLIFHKIQSSLGG
D3Z041	504	EMNYLASKGEGEVCV
D3Z041	558	LKIIDRKKHIFKLAQ
D3Z041	562	DRKKHIFKLAQGEYI
D3Z041	573	GEYIAPEKIENIYLR
D3Z041	629	FEELCRNKDINKAIL
D3Z041	633	CRNKDINKAILDDLL
D3Z041	655	LKPFEQVKGIAVHPE
D3Z041	678	LTPTLKAKRPELRNY
P47199	216	IKMSVGDKDKGVDVI
P47199	218	MSVGDKDKGVDVIIE
P47199	326	HGSGKTGKMILLLXX
Q8C4M7	19	NPGAKHSKNTLRSTY
Q8C4M7	117	ASGNESIKVSTKKPR
Q8C4M7	121	ESIKVSTKKPRRKLE
Q8C4M7	126	STKKPRRKLEPISGE
Q8C4M7	199	PATQSQLKTQKKVRP
Q8C4M7	202	QSQLKTQKKVRPSPG
Q8C4M7	212	RPSPGRRKRPRRGHT
Q8C4M7	235	HIWCLEGKRQSDITE
Q8C4M7	272	SCNQAINKFYFKMKG
Q8C4M7	278	NKFYFKMKGELIRML
Q8C4M7	300	ALKMKNTKIIANMEK
Q8C4M7	307	KIIANMEKKRQRLIE
Q8C4M7	340	YDDLKERKSSLKKSK
Q8C4M7	344	KERKSSLKKSKHFLS
Q8C4M7	369	NVQEKGPKGTGKYDS
Q9QXD1	66	RDPVFNLKHLYFMTR
Q9QXD1	137	GSDEQIAKWGQLGKN
Q9QXD1	468	SPGSIPQKPLPQSVM
Q9CZS1	54	WHDAVSKKTFPTVNP
Q9CZS1	161	WADKWHGKTIPMDGE
Q9CZS1	282	AAGESNLKRVTLELG
Q9CZS1	349	VEKAKQRKVGNPFEL
Q9CZS1	381	GYIRLGQKEGAKLLC
Q9DBL7	129	GSQYNPVKQQLERYA
Q9DBL7	207	DRLHNAHKVLLSVAC
Q9DBL7	234	DKDLLKSKLLPELLQ
Q9DBL7	258	TEFLVDIKPSLTFEL
Q9D0Q7	49	RPPTPEPKYKTEKEF
Q9D0Q7	54	EPKYKTEKEFLEYAR
Q9D0Q7	114	QRTERLRKNAASQLA
Q9D0Q7	140	KTKDFPEKAKDIFIE
Q9D0Q7	177	PDMVWDLKYKTVRWG
Q9D0Q7	179	MVWDLKYKTVRWGFV
Q9D0Q7	273	VPAWAPPKQPILKTL
H7BWY3	271	RECHSNIKCCDLCMC
H7BWY3	289	ATDCCQAKERYIEQF
Q9R0H0	66	RYEVAVKKSATMVKK
Q9R0H0	122	GTTAQQEKWMHPSQE
Q9R0H0	241	EMDNGYLKMDNYRIP
Q9R0H0	272	YVKPLSNKLTYGTMV
Q9R0H0	437	QTARFLMKIYDQVQS
Q9R0H0	510	QAQVSHRKSKEVAWN
Q9R0H0	652	EVHESYYKHLKPLQS
Q3ULD5	152	YYPVTVKKHVRAQEI
Q3U367	87	ENAKAAFKLWSKKSG
Q3U367	125	VETINNGKSIFEARL
Q3U367	190	PFQIACWKSAPALAC
Q3U367	204	CGNAMIFKPSPFTPV
Q3U367	251	CHHREVAKISFTGSV
Q3U367	263	GSVPTGVKIMEMSAK
Q3U367	298	CNMENAVKGALMANF
P40936	19	YEKEFTPKDYLTTYY
P40936	128	DRSRWQEKEAKLRRT
P40936	219	FSGVYLEKEVVEKAI
P40936	235	DAGCQVLKCNCVSLS
P12787	58	RWVTYFNKPDIDAWE
F7D3P8	125	FSWADHLKAQEEAQG
D3Z2Y8	27	CTRATRRKQSVLQLG
D3Z2Y8	172	SGLKDPEKGMWGLVN
D3Z2Y8	213	WGTVRTTKSFLPLLR
F6SAC3	19	CWSGTNLKLRELFEA
F6SAC3	67	QMLVELAKSRGVEAA
F6SAC3	83	DNMFSGSKINYTEDR
F6SAC3	171	STNTAKVKEFGIDPQ
F6SAC3	317	QLIHQGTKMIPCDFL
F6SAC3	414	LIAMYEHKIFVQGIM
F6SAC3	467	NGLISFIKQQWDXXX
Q6PF96	64	CLDPAAFKELFPDWK
Q6PF96	167	IQKDGAPKTTFERGL
Q6PF96	197	HLAKQLYKKFDLRAS
Q6PF96	198	LAKQLYKKFDLRASC
Q6PF96	226	IIDEKKWKPGRVDHT
Q6PF96	337	FMNVPKIKGTHTAMK
Q6PF96	379	TEYEDNLKQSWVWKE
Q6PF96	385	LKQSWVWKELHAVRN
Q6PF96	436	GSDSDQLKPAKDCTP
Q6PF96	448	CTPIEYPKPDGQISF
Q6PF96	479	QPAHLTLKDDSIPVN
Q6PF96	534	HCKTCDIKDPSQNIN
Q9DCW4	56	AVRLKEKKLVKEIIA
P20108	52	WSASAQGKSAFSTSS
P20108	249	KPSPTASKEYFEKVH
Q8BGA8	88	NGSGTEVKWTFEELG
Q8BGA8	358	PDVRDKWKSQTGLEL
A2ARF6	55	TEVGDVAKQYLEKGL
D3Z1U3	41	SALNPWNKEMGDHLV
Q9EQ20	113	LRYQQLIKENLKEIA
Q9EQ20	165	ETMPSITKDMDLYSY
Q9EQ20	287	VQANMGAKNHGVVMP
Q9EQ20	389	LLDGRRIKVKGYENG
Q9EQ20	408	PTIISNVKPSMTCYK
Q9EQ20	500	GDTNFYGKQGIQFYT
A2AG39	68	LRIMDPYKASYGVED
B1AXW3	85	TSKLWNTKHHPEDVE
B1AXW3	141	RYDSTHYKETWKALE
D3Z5H8	68	QPVYDREKATIVPVL
P14152	32	GNGSVFGKDQPIILV
P14152	293	YSFPVVIKNKTWKFV
F6RSH1	34	KCLIDLGKWCSEKTE
F6RSH1	39	LGKWCSEKTETGQEL
F6RSH1	114	MECLIQNKHQKDMNE
F6RSH1	117	LIQNKHQKDMNEKCA
F6RSH1	122	HQKDMNEKCAIGVTH
F6RSH1	143	KDFRFSYKFKMACKE
F6RSH1	154	ACKEDVLKLCPNIKK
F6RSH1	216	PDLYEACKSDIKNYC
F6RSH1	220	EACKSDIKNYCSTVQ
F6RSH1	242	ECLKENKKQLSTRCH
F6RSH1	251	LSTRCHQKVFKLQET
F6RSH1	254	RCHQKVFKLQETEMM
F6RSH1	278	RVCKQMIKRFCPEAD
F6RSH1	305	NSELMDPKCKQMITK
F6RSH1	312	KCKQMITKRQITQNT
F6RSH1	347	HGILTKAKDDSELEG
F6RSH1	521	VRLQPECKKRLNDRI
F6RSH1	556	QVMTSPSKNYILSVI
F6RPJ9	24	RIEDQIVKSPEDKRE
F6RPJ9	147	PLFDASCKDREVNAV
F6RPJ9	174	WRLFQLEKATGNPKH
F6RPJ9	180	EKATGNPKHPFSKFG
F6RPJ9	185	NPKHPFSKFGTGNKY
F6RPJ9	191	SKFGTGNKYTLETRP
F6RPJ9	368	HMFQYIQKLRAEGPQ
F6RPJ9	393	NAVAFRFKDKERPRG
F6RPJ9	489	QNADLNGKFKLPTKN
F6RPJ9	520	TPYPALIKDTAMSKL
F6RPJ9	526	IKDTAMSKLWFKQDD
F6RPJ9	600	YGMYLSVKGYNDKQP
F6RPJ9	616	LLKKITEKMATFEID
F6RPJ9	794	CFNTLRTKEQLGYIV
F6RPJ9	867	RRLDKPKKLSAECAK
F6RPJ9	977	LPLFPLVKPHINFMA
Q920E5	144	ASIYRLLKFYCREQP
Q920E5	191	DLGRYTEKRYKSIVK
Q920E5	326	EDSYNRLKSLIEQCS
Q8K370	93	GPWIRFIKGEITTEH
Q8K370	188	SCLEGICKPDPRIFQ
Q8K370	239	DRPETAVKELEALLG
Q8K370	567	AILQGVYKRSLTGQA
P62900	31	EYTINIHKRIHGVGF
P62900	40	IHGVGFKKRAPRALK
P62900	51	RALKEIRKFAMKEMG
P62900	115	YVPVTTFKNLQTVNV
Q9DCN1	106	ANAKGGKKPWFLTNE
Q9DCN1	132	LLDRRSDKRNNSDWL
Q9DCN1	166	LVTLGGNKESSQQPE
Q9DCN1	282	LAWHSRYKFCPTCGS
Q9DCN1	299	KIEEGGYKRVCVRET
P52825	458	GGKEFLKKKKLSPDA
P97450	79	DRELYKLKQMYGKGE
P53395	46	SVGYPLFKYSQPRHS
P53395	68	QGQVVQFKLSDIGEG
P53395	119	SRYDGVIKRLYYNLD
P53395	272	KTMSAALKIPHFGYC
P53395	427	IGALGAIKALPRFDQ
P53395	468	SRFSNLWKSYLENPA
P27773	82	KGIVPLAKVDCTANT
P27773	94	ANTNTCNKYGVSGYP
P27773	147	RTEEEFKKFISDKDA
P27773	233	KMTSGKIKKFIQDSI
P27773	252	PHMTEDNKDLIQGKD
P27773	271	YYDVDYEKNAKGSNY
P27773	335	IRTAKGEKFVMQEEF
P27773	379	ESNEGPVKVVVAENF
P27773	461	YFSPANKKLTPKKYE
A2AIW9	157	YAVSADSKGLDTVVD
A7M7Q8	7	XMRAGVLKEKPLWYD
A7M7Q8	36	RPRLRYGKAKADIQD
A7M7Q8	74	DLFNPNFKSTCQRFV
G3UYJ7	21	RAVYIFAKKNGIPFQ
G3UYJ7	22	AVYIFAKKNGIPFQL
G3UYJ7	36	LRTIELLKGQQYTDS
G3UYJ7	78	LYLSRKYKAPDHWYP
G3UYJ7	191	GMTLLMNKSTEPCAH
Q9CPU0	40	QQTMLRIKDPKKSLD
Q9CPU0	43	MLRIKDPKKSLDFYT
Q9CPU0	78	YFLAYEDKNDIPKDK
Q9CPU0	96	TAWTFSRKATLELTH
Q9CPU0	179	IEILNPNKIATIIXX
O35423	256	KYKVYSRKTKPVSFY
O35423	271	TDITYLAKLWGCEGE
B2RS91	215	EKFPFVRKSERTLEC
B2RS91	337	HGKIDNNKTKDLYRD
B2RS91	339	KIDNNKTKDLYRDLI
B2RS91	373	MFFLCSFKLGFAEAF
B2RS91	386	AFLEHLWKKLQDPNN
B2RS91	443	TNQDSGTKAFCDVAL
B2RS91	569	PCVLKRSKKFIDPIY
Q9Z2I8	47	NLQEYQSKKLMSEHG
Q9Z2I8	102	GVFNSGLKGGVHLTK
Q9Z2I8	201	IDIFEGIKDSQAQRM
Q9Z2I8	280	DIFAMDDKSENEPIE
Q9Z2I8	296	EAARYDLKYIGLDGN
Q8JZN5	80	QFVGPLEKFFTEEVD
Q8JZN5	245	SDGSKTDKMTAFIVE
Q8JZN5	334	AEYACTRKQFNRNLS
Q8JZN5	349	EFGLIQEKFALMAQK
Q8JZN5	457	RILTSRIKELKSGNV
P11725	29	VRHFWCGKPVQSQVQ
P11725	68	ADLKFRIKQKGEYLP
P11725	210	SIMMSAAKFGMHLQA
P11725	331	FPEAENRKWTIMAVM
D3YV43	7	XMAVQISKKRKFVAD
D3YV43	75	ELTAVVQKRFGFPEG
D3YV43	90	SVELYAEKVATRGLC
E9QPQ8	50	TSRHYKTKPTRGIGR
E9QPQ8	63	GRYRHLVKVQEPKKK
Q9DC69	278	YLLFHLVKYIFGMTH
Q9DC69	316	PFEPWTTKDKVERIH
Q9DC69	370	SSEIEETKPAKTVNY
Q91V64	52	GYDVLIQKFLSLYGD
Q91V64	84	GQYVDLPKGFAVSER
Q91V64	130	ERFRPAIKYFGDIIS
Q91V64	161	IITEQYPKGLGSTVQ
Q91V64	276	VADKDHPKFKEIQNL
P24549	131	GGCIKALKYCAGWAD
P24549	329	RSVERAKKYVLGNPL
P24549	348	NQGPQIDKEQHDKIL
P24549	378	GGGRWGNKGFFVQPT
P24549	410	GPVQQIMKFKSVDDV
P24549	419	KSVDDVIKRANNTTY
E9Q296	61	ALWSDTPKGPLSAYR
E9Q296	126	ELNFLRCKRVFEYGF
E9Q296	135	VFEYGFFKVEELLKN
E9Q296	237	SPDFEAAKFWVGNLG
E9Q296	308	NGFAMFNKVRIPRQN
E9Q296	527	AHFTSPLKTVDFLEA
E9Q296	580	HRRYCQEKKSRGSDF
E9Q296	581	RRYCQEKKSRGSDFE
H3BJR0	80	VVVAVSVKPGDMYFX
D3Z0F3	6	XXMGSYPKKPMSSYL
D3Z0F3	7	XMGSYPKKPMSSYLR
D3Z0F3	24	TEQLPKFKAKHPDAK
D3Z0F3	52	ELPEAEKKVYEADFK
D3Z0F3	96	RQRRLKKKALVKRRE
D3Z0F3	109	RELILLGKPKRPRSA
D3Z0F3	138	DSAQGKLKLVNEAXX
Q9D826	57	GQSRIIRKAYPEDFY
Q9D826	69	DFYTMMMKECYQTWA
Q9D826	126	YLSSVDLKQRFPNIR
Q9D826	187	PGLPVTVKTTLKSYQ
Q9D826	287	PEERDCPKTFSDIQD
Q9D826	336	FILDCHPKYDNIVIG
G3UZY2	66	ILGPRLEKMVAKQHG
G3UZY2	111	KNGDVVDKFVGIKDE
P67778	63	FLIPWVQKPIIFDCR
P67778	186	FTEAVEAKQVAQQEA
P67778	219	ISAEGDSKAAELIAN
Q8CG76	113	CTVKIATKANPWEGK
Q8CG76	123	PWEGKSLKPDSIRSQ
Q8CG76	250	GKYKYEDKDGKQPVG
Q8CG76	253	KYEDKDGKQPVGRFF
Q8CG76	274	TYRNRFWKEHHFEAI
O35490	150	QQLEVFMKKNVDFLI
O35490	400	QLRELFEKQKFKSAQ
Q99LC3	48	LAAILGDKTTKKLHE
Q99LC3	52	LGDKTTKKLHEYSRV
Q99LC3	70	DGNICSGKNKLAKEI
Q99LC3	72	NICSGKNKLAKEIAQ
Q99LC3	84	IAQQLGMKHYPEAGI
Q99LC3	181	YNQGYIRKQCVDHYN
Q99LC3	191	VDHYNEIKRLTLPEY
Q99LC3	242	QDIENAYKKTFLPKM
Q99LC3	268	WEAEDPTKVVEDIEY
Q99LC3	280	IEYLKYNKGPWLKQD
Q8VCN5	140	FVDCSKTKLLEAAIT
Q8VCN5	151	AAITPQTKLVWIETP
Q8VCN5	164	TPTNPTLKLADIGAC
Q8VCN5	177	ACAQIVHKRGDIILV
Q8VCN5	303	HPQHELAKRQCSGCP
Q8VCN5	318	GMVSFYIKGALQHAK
E9QN44	130	TCNVDWLKTVRGCSK
E9QN44	313	IVCPPRPKAVNVAFL
E9QN44	414	TMATDQRKVQMLWAL
E9QN44	538	VTLMQQLKAMLDPEG
P24369	37	PSVANDKKKGPKVTV
P24369	92	GFGYKNSKFHRVIKD
A2AEC1	17	GKLEKEGKPEDEVEP
A2AEC1	38	DEDEKPDKKAKPAPR
Q9DBK0	115	AFSTFVAKPVGKEKV
Q9DBK0	146	NLASERRKVRLQHEN
Q9DBK0	309	PRIQPISKDDFRRYQ
Q9DBK0	335	RKYVISHKKEVPLSA
Q9DBK0	336	KYVISHKKEVPLSAQ
Q9DBK0	379	TTTLEKIKIYTLEEQ
Q9DBK0	448	CSVVNGDKPKDFVVL
Q9DBK0	463	VSRRKPLKDNNTYTV
Q9DB20	100	NDITKREKFSPLTAN
Q9DB20	207	SKIQKLSKAMREMLX
Q9CR24	61	SRLVGRHKGEVSFPG
G3X8P6	45	NRVMIFSKSYCPHST
G3X8P6	200	GHALQDAKKYGWEYN
G3X8P6	201	HALQDAKKYGWEYNQ
G3X8P6	272	ETFYTASKFVIATGE
G3X8P6	290	YLGIQGDKEYCITSD
G3X8P6	362	YLEQQGVKFQRKFTP
G3X8P6	366	QGVKFQRKFTPILVQ
G3X8P6	415	GRDSCTRKIGLEKIG
G3X8P6	467	PVAIQAGKLLARRLF
G3X8P6	511	EKAIEMYKKENLEVY
G3X8P6	540	DNNTCYAKIICNKFD
G3X8P6	545	YAKIICNKFDNERVV
Q60759	170	KYLPGLAKGELLGCF
D3YTT4	175	ASLLTSAKQQGDHYI
D3YTT4	220	ISCIVVEKGTPGLSF
D3YTT4	378	HGGYGYLKDYAVQQY
Q9DCS3	290	VTYGGMAKQPVTASV
Q9DCS3	317	FWLSQWKKNHSPDEF
Q9Z2Z6	244	FQTAPPGKYPNGFRD
Q9Z2Z6	292	LGFEIAMKFLNWIAP
Q9DB77	377	DVQAAKNKLKAGYLM
Q9WUM5	105	LPVFNTVKEAKEKTG
Q9WUM5	193	MPGHIHKKGRIGIVS
Q9WUM5	280	HNSGPKAKPVVSFIA
O88986	42	IRGAGTWKSERVITS
O88986	323	IIQSMAAKTRRFRSK
G3UWG1	14	GKKIFVQKYAQCHTV
G3UWG1	26	HTVEKGGKHKTGPNL
G3UWG1	28	VEKGGKHKTGPNLHG
G3UWG1	54	FSYTDANKNKGITWG
G3UWG1	80	KKYIPGTKMIFAGIK
Q8BMF4	117	WEKKEGEKISEGDLI
Q8BMF4	239	GTVQRWEKKVGEKLS
Q8BMF4	347	SAAPAGPKGRVFVSP
Q9Z2I9	129	VFSPEEAKAVSSQMI
Q9Z2I9	148	ITKQTGEKGRICNQV
Q9Z2I9	225	QAVTLAQKMGFPSNI
Q9Z2I9	242	SAAENMIKLYNLFLK
Q9Z2I9	249	KLYNLFLKYDATMVE
Q9Z2I9	287	NSAYRQKKIFDLQDW
Q9Z2I9	396	QGIVMAVKDLEIRIP
Q9Z2I9	458	KEAHVDVKFQLPIXX
P16332	17	LLSPHYLKQLNIPSA
P16332	221	TIQNDILKEFMVRNT
P16332	333	LWAHLIEKMFQPKNS
P16332	398	ALGLPTVKSARIARN
P16332	489	EVIVGVNKYQLEKED
P16332	739	QVLDDIEKCLAEKQQ
Q9CQZ5	72	KVREMFMKNAHVTDP
Q9CQZ5	101	QETIKVWKQRTHVMR
Q8C5H8	108	ERHHIHTKNVEHIID
Q8C5H8	365	LNKDLVEKVTNEYNE
A2AFQ2	99	AGIAVAIKTYHQKKN
A2AFQ2	104	AIKTYHQKKNKIHTL
Q80X68	161	MLDNFPTKLHPMSQL
D3YUM1	19	VPVRTAPKKTSFGSL
D3YUM1	62	KTKEILLKGPDWILG
D3YUM1	217	KQGKPRLKPPFPADV
D3YUM1	265	RERNSGTKLFNISGH
P62702	16	LKRVAAPKHWMLDKL
P62702	22	PKHWMLDKLTGVFAP
P62702	53	IFLRNRLKYALTGDE
P62702	63	LTGDEVKKICMQRFI
P62702	71	ICMQRFIKIDGKVRT
D3Z6F9	11	KCLQHFLKATISHPY
D3Z6F9	138	KDSGWHPKREADQVA
O88696	108	FLQSESNKKPIHMYI
O88696	207	QLYNIYAKHTKQSLQ
G3UX44	73	EDGAPRGKHAAFQAD
Q9CXJ1	511	MMVSLGPKEVRERIQ
E9PVP0	166	LHDIEYRKKWDSNVI
E9PVP0	196	YYSWRCPKPLKNRDV
E9PVP0	199	WRCPKPLKNRDVITL
E9PVP0	224	IIMNYSVKHPKYPPR
E9PVP0	232	HPKYPPRKDLVRAVS
E9PVP0	294	KMYKACIKYPEWKQK
E9PVP0	299	CIKYPEWKQKHQPHF
E9PVP0	301	KYPEWKQKHQPHFKP
E9PVP0	307	QKHQPHFKPWLHPEQ
Q9CPV4	14	LHFVFKVKNRFQTVH
Q9CPV4	42	EEFEEGCKAACNGPY
Q9CPV4	52	CNGPYDGKWSKTMVG
Q9CPV4	109	KLEWPLSKVAEGIFE
Q9CPV4	124	TEAPGGYKFYLQDRS
Q9CPV4	170	IYEQDEEKQRALLGY
Q9CPV4	183	GYADNQCKLELQGIQ
[truncated: 1,555 more rows]
